# Supplementary material for: Genome-wide characterization of microRNA in foxtail millet (Setaria italica)
Source: BMC Plant Biol. 2013 Dec 13;13:212. doi: 10.1186/1471-2229-13-212 (PMC3878754; doi:10.1186/1471-2229-13-212)
Supplement: Additional file 2 — Detailed information of known miRNAs in foxtail millet. [file 1471-2229-13-212-S2.xlsx]

## Sheet: miRNA_ALL_SIT1_SIT2_SIT3_sck_sP
Additional ﬁle 2: Detailed information of known miRNAs in foxtail millet
miRNA	Chr	Position	Location*	Arm	Precursor_Length	MFE	Sequence	Length	MFEI	Reads_leaf	RPM_leaf	Reads_flower	RPM_flower	Reads_root	RPM_root	Reads_shoot	RPM_shoot	miRNA*	miRNA*_reads_leaf	miRNA*_reads_flower	miRNA*_reads_root	miRNA*_reads_shoot	Conserved_species
miR156a-1	1	5902085-5902184(+)	intergenic	5p	100	-60.7	TGACAGAAGAGAGTGAGCACA	21	-1.06491	36	7.50666	0	0	126	28.6883	0	0						bna.rco.tae
miR156a-2	5	11531652-11531787(+)	intergenic	5p	136	-75.62	TGACAGAAGAGAGTGAGCACA	21	-1.06507	36	7.50666	0	0	126	28.6883	0	0	TGCTCACTTCTCTCTCTGTCGGC			4	6	bna.rco.tae
miR156a-3	5	11532047-11532175(+)	intergenic	5p	129	-72.8	TGACAGAAGAGAGTGAGCACA	21	-1.05507	36	7.50666	0	0	126	28.6883	0	0	TGCTCACTCTCTATCTGTCAG				1	bna.rco.tae
miR156a-4	5	32104724-32104816(+)	intergenic	5p	93	-56.4	TGACAGAAGAGAGTGAGCACA	21	-1.128	36	7.50666	0	0	126	28.6883	0	0						bna.rco.tae
miR156a-5	8	10204686-10204813(+)	intergenic	5p	128	-67.57	TGACAGAAGAGAGTGAGCACA	21	-1.07254	36	7.50666	0	0	126	28.6883	0	0						bna.rco.tae
miR156b-1	1	5902085-5902184(+)	intergenic	5p	100	-60.7	TGACAGAAGAGAGTGAGCAC	20	-1.06491	0	0	8555	1556.07	0	0	38997	976.861	GCTCACTCCTCTTTCTGTCAGC			5	7156	bna.zma.vvi.gma.ppt.sbi.ptc.mtr.bdi.ath.osa
miR156b-2	2	30830622-30830780(+)	intergenic	5p	159	-97.5	TGACAGAAGAGAGTGAGCAC	20	-0.984848	0	0	8555	1556.07	0	0	38997	976.861	GCTCACTTCTCTGTCTGTCAGC	2	1		31017	bna.zma.vvi.gma.ppt.sbi.ptc.mtr.bdi.ath.osa
miR156b-3	5	11531652-11531787(+)	intergenic	5p	136	-75.62	TGACAGAAGAGAGTGAGCAC	20	-1.06507	0	0	8555	1556.07	0	0	38997	976.861	GCTCACTTCTCTCTCTGTCGGC			808	1141	bna.zma.vvi.gma.ppt.sbi.ptc.mtr.bdi.ath.osa
miR156b-4	5	11532047-11532175(+)	intergenic	5p	129	-72.8	TGACAGAAGAGAGTGAGCAC	20	-1.05507	0	0	8555	1556.07	0	0	38997	976.861	GCTCACTCTCTATCTGTCAG				26	bna.zma.vvi.gma.ppt.sbi.ptc.mtr.bdi.ath.osa
miR156b-5	5	32104724-32104816(+)	intergenic	5p	93	-56.4	TGACAGAAGAGAGTGAGCAC	20	-1.128	0	0	8555	1556.07	0	0	38997	976.861	GCTCACTTCTCTTCCTGTCACC				1	bna.zma.vvi.gma.ppt.sbi.ptc.mtr.bdi.ath.osa
miR156b-6	8	10204686-10204813(+)	intergenic	5p	128	-67.57	TGACAGAAGAGAGTGAGCAC	20	-1.07254	0	0	8555	1556.07	0	0	38997	976.861	GCTCACTTCTCTCTCTGTCAGG			1	2	bna.zma.vvi.gma.ppt.sbi.ptc.mtr.bdi.ath.osa
miR156c	4	31435226-31435321(+)	intergenic	3p	96	-65.1	GCTCGCTCCTCTTTCTGTCAGC	22	-1.00154	0	0	0	0	0	0	2396	60.0189	TGACAGAAGAGAGCGAGCAC	3247	128	1727	1523	osa
miR156d-1	1	5902085-5902184(+)	intergenic	5p	100	-60.7	TTGACAGAAGAGAGTGAGCAC	21	-1.06491	33926	7074.2	0	0	17658	4020.46	6158	154.256	GCTCACTCCTCTTTCTGTCAGCC	1		2	455	gma
miR156d-2	5	11532047-11532175(+)	intergenic	5p	129	-72.8	TTGACAGAAGAGAGTGAGCAC	21	-1.05507	33926	7074.2	0	0	17658	4020.46	6158	154.256	GCTCACTCTCTATCTGTCAGC			1	4837	gma
miR160-1	1	6979236-6979323(+)	intergenic	5p	88	-49.5	TGCCTGGCTCCCTGTATGCCA	21	-0.883929	166	34.6141	69	12.5504	567	129.097	6698	167.782	GCGTGCAAGGGGCCAAGCATG		3	44	1	bna.rco.zma.vvi.gma.ppt.sbi.ptc.tae.mtr.sly.bdi.ath.osa
miR160-2	4	38135878-38135992(-)	intergenic	5p	115	-59.7	TGCCTGGCTCCCTGTATGCCA	21	-0.877941	166	34.6141	69	12.5504	567	129.097	6698	167.782	GCGTGCAAGGAGCCAAGCATG	7	64	398	6	bna.rco.zma.vvi.gma.ppt.sbi.ptc.tae.mtr.sly.bdi.ath.osa
miR160-3	6	6639843-6639941(-)	intergenic	5p	99	-48.82	TGCCTGGCTCCCTGTATGCCA	21	-0.938846	166	34.6141	69	12.5504	567	129.097	6698	167.782	GCGTGCACGAAGCCAAGCATC				2	bna.rco.zma.vvi.gma.ppt.sbi.ptc.tae.mtr.sly.bdi.ath.osa
miR164a	2	48083858-48083984(-)	intergenic	5p	127	-71.8	TGGAGAAGCAGGGCACGTGCA	21	-1.04058	5255	1095.76	1382	251.372	2759	628.182	29649	742.697	CACGTGTTCTCCTTCTCCATC			2	7	bna.rco.zma.vvi.gma.sbi.ptc.tae.mtr.bdi.ath.osa
miR164b	1	39787243-39787366(-)	intergenic	5p	124	-80.3	TGGAGAAGCAGGGCACGTGCT	21	-0.955952	880	183.496	0	0	1347	306.691	3492	87.4733	CACGTGCGCTCCTTCTCCATC			1	23	zma.sbi.bdi.osa
miR164c	9	48855952-48856081(-)	intergenic	5p	130	-83.4	TGGAGAAGCAGGACACGTGAG	21	-0.958621	0	0	0	0	17117	3897.28	0	0	CATGTGTCCGTCCTCTCCACC			1		zma.sbi
miR166a-1	1	32901690-32901781(+)	intergenic	3p	92	-50.3	TCGGACCAGGCTTCATTCCCC	21	-0.986275	82109	17121.2	0	0	0	0	0	0	GGAATGTTGTCTGGCTCGAGG	85	11	123	1748	bna.rco.zma.vvi.gma.ppt.ptc.mtr.sly.bdi.ath.osa
miR166a-2	9	5936510-5936591(+)	intergenic	3p	82	-50.6	TCGGACCAGGCTTCATTCCCC	21	-0.903571	82109	17121.2	0	0	0	0	0	0	GGAATGATGTCCGGTCCGAAG			1	8	bna.rco.zma.vvi.gma.ppt.ptc.mtr.sly.bdi.ath.osa
miR166a-3	9	13545182-13545297(-)	intergenic	3p	116	-62.2	TCGGACCAGGCTTCATTCCCC	21	-1.11071	82109	17121.2	0	0	0	0	0	0	GGAATGTTGTCTGGTTCAAGG	2	17	121	1806	bna.rco.zma.vvi.gma.ppt.ptc.mtr.sly.bdi.ath.osa
miR166a-4	9	55492999-55493099(-)	intergenic	3p	101	-57.3	TCGGACCAGGCTTCATTCCCC	21	-0.987931	82109	17121.2	0	0	0	0	0	0	GGAATGTTGTCTGGTCGGAGA	1	5	2	152	bna.rco.zma.vvi.gma.ppt.ptc.mtr.sly.bdi.ath.osa
miR166a-5	9	58186865-58186966(-)	intergenic	3p	102	-51	TCGGACCAGGCTTCATTCCCC	21	-0.894737	82109	17121.2	0	0	0	0	0	0	GGAATGTTGTCTGGTTCTAG				13	bna.rco.zma.vvi.gma.ppt.ptc.mtr.sly.bdi.ath.osa
miR166b-1	1	32901690-32901781(+)	intergenic	3p	92	-50.3	TCTCGGACCAGGCTTCATTCC	21	-0.986275	0	0	0	0	60520	13779.5	0	0	AATGTTGTCTGGCTCGAGGTG			1	11	gma.bdi
miR166b-2	3	46534323-46534451(-)	intergenic	3p	129	-70	TCTCGGACCAGGCTTCATTCC	21	-0.933333	0	0	0	0	60520	13779.5	0	0	AATGGAGGCTGATCCAAGATC	1		252	26	gma.bdi
miR166b-3	9	13545182-13545297(-)	intergenic	3p	116	-62.2	TCTCGGACCAGGCTTCATTCC	21	-1.11071	0	0	0	0	60520	13779.5	0	0	AATGTTGTCTGGTTCAAGGTC				2	gma.bdi
miR166c	3	46534323-46534451(-)	intergenic	3p	129	-70	TCGGACCAGGCTTCATTCCTC	21	-0.933333	10564	2202.79	29768	5414.5	0	0	13409	335.891						zma.sbi.mtr.osa
miR166d	2	32841475-32841597(+)	intergenic	3p	123	-65.5	TCGGACCAGGCTTCAATCCCT	21	-1.12931	4613	961.895	19039	3463	167	38.0234	15566	389.923	GGGTTGTTGTCTGGTTCAAGG		2		341	zma.sbi.osa
miR167a-1	3	48338912-48339043(+)	intergenic	5p	132	-58.4	TGAAGCTGCCAGCATGATCTA	21	-0.973333	513	106.97	1258	228.817	1459	332.192	11644	291.678	GATCATGCATGACAGCCTCATT		4		1	bna.rco.zma.vvi.gma.sbi.ptc.tae.mtr.sly.bdi.ath.osa
miR167a-2	9	3268740-3268857(+)	intergenic	5p	118	-70.1	TGAAGCTGCCAGCATGATCTA	21	-1.07846	513	106.97	1258	228.817	1459	332.192	11644	291.678	GGTCATGCTGCGGCAGCCTCACT		4	3	33	bna.rco.zma.vvi.gma.sbi.ptc.tae.mtr.sly.bdi.ath.osa
miR167a-3	9	5818380-5818517(+)	intergenic	5p	138	-74.5	TGAAGCTGCCAGCATGATCTA	21	-1.00676	513	106.97	1258	228.817	1459	332.192	11644	291.678	GATCATGCTGTGACAGTTTCACT			26	1	bna.rco.zma.vvi.gma.sbi.ptc.tae.mtr.sly.bdi.ath.osa
miR167b-1	3	48340855-48340994(+)	overlap	5p	140	-67.5	TGAAGCTGCCAGCATGATCTGA	22	-1.03846	27776	5791.81	894	162.609	5566	1267.29	179106	4486.54	AGGTCATGCTGTAGTTTCATC	15	2		1265	gma.bdi
miR167b-2	2	4311989-4312097(-)	overlap	5p	109	-50.1	TGAAGCTGCCAGCATGATCTGA	22	-0.945283	27776	5791.81	894	162.609	5566	1267.29	179106	4486.54	AGATCATGCTGCGCAGTTTCATC				1	gma.bdi
miR167b-3	5	38247042-38247188(-)	intergenic	5p	147	-64.7	TGAAGCTGCCAGCATGATCTGA	22	-0.965672	27776	5791.81	894	162.609	5566	1267.29	179106	4486.54						gma.bdi
miR167c	4	38545947-38546063(-)	intergenic	5p	117	-67.9	TGAAGCTGCCAGCATGATCTGG	22	-1.09516	0	0	0	0	0	0	3533	88.5004	AGATCATGTTGTAGCTTCACT	225	166	134	638	rco.ath
miR167d-1	3	48340855-48340994(+)	overlap	5p	140	-67.5	TGAAGCTGCCAGCATGATCTG	21	-1.03846	281	58.5937	0	0	400	91.0739	0	0	GGTCATGCTGTAGTTTCATC	1			9	zma.vvi.gma.sbi.ptc.mtr.osa
miR167d-2	2	4311989-4312097(-)	overlap	5p	109	-50.1	TGAAGCTGCCAGCATGATCTG	21	-0.945283	281	58.5937	0	0	400	91.0739	0	0	GATCATGCTGCGCAGTTTCATC	4	1	6	132	zma.vvi.gma.sbi.ptc.mtr.osa
miR167d-3	4	38545947-38546063(-)	intergenic	5p	117	-67.9	TGAAGCTGCCAGCATGATCTG	21	-1.09516	281	58.5937	0	0	400	91.0739	0	0	GATCATGTTGTAGCTTCACT				6	zma.vvi.gma.sbi.ptc.mtr.osa
miR167d-4	5	38247042-38247188(-)	intergenic	5p	147	-64.7	TGAAGCTGCCAGCATGATCTG	21	-0.965672	281	58.5937	0	0	400	91.0739	0	0	GATCGTGCTGTGCAGTTTCACC			30	2	zma.vvi.gma.sbi.ptc.mtr.osa
miR169a	1	37871062-37871232(-)	intergenic	5p	171	-89.01	TAGCCAAGGATGACTTGCCGG	21	-1.00011	0	0	70	12.7323	0	0	0	0						zma.sbi.bdi.osa
miR169b-1	6	1523832-1523974(-)	intergenic	5p	143	-67.6	CAGCCAAGGATGACTTGCCGG	21	-0.913514	371	77.3603	0	0	259	58.9704	34492	864.012						bna.rco.zma.vvi.gma.sbi.ptc.mtr.sly.bdi.ath.osa
miR169b-2	7	29380888-29381051(-)	intergenic	5p	164	-93.6	CAGCCAAGGATGACTTGCCGG	21	-1.01739	371	77.3603	0	0	259	58.9704	34492	864.012	GGCAAGTCTGTCCTTGGCTACA	3		10	85	bna.rco.zma.vvi.gma.sbi.ptc.mtr.sly.bdi.ath.osa
miR169c-1	6	34001002-34001115(+)	intergenic	5p	114	-57.7	TAGCCAAGGATGACTTGCCTG	21	-0.887692	15	3.12778	0	0	85	19.3532	1025	25.6759	GGCAGTCTCCTTGGCTAGCC				263	zma.sbi.ptc.sly.bdi.ath.osa
miR169c-2	1	24718606-24718764(-)	intergenic	5p	159	-76.7	TAGCCAAGGATGACTTGCCTG	21	-0.902353	15	3.12778	0	0	85	19.3532	1025	25.6759						zma.sbi.ptc.sly.bdi.ath.osa
miR169d-1	1	37871062-37871232(-)	intergenic	5p	171	-89.01	AGCCAAGGATGACTTGCCGG	20	-1.00011	0	0	0	0	0	0	1060	26.5526						gma
miR169d-2	6	1523832-1523974(-)	intergenic	5p	143	-67.6	AGCCAAGGATGACTTGCCGG	20	-0.913514	0	0	0	0	0	0	1060	26.5526						gma
miR169d-3	7	29380888-29381051(-)	intergenic	5p	164	-93.6	AGCCAAGGATGACTTGCCGG	20	-1.01739	0	0	0	0	0	0	1060	26.5526	GGCAAGTCTGTCCTTGGCTAC	5	1	14	828	gma
miR169e	9	525965-526098(-)	intergenic	5p	134	-79.5	TAGCCAAGGATGATTTGCCTGT	22	-1.06	0	0	0	0	0	0	1582	39.6285						bdi
miR171a-1	1	5452816-5452922(+)	intergenic	3p	107	-49.1	TGATTGAGCCGCGCCAATATC	21	-0.926415	0	0	0	0	0	0	21	0.526042						bna.zma.vvi.sbi.bdi.ath.osa
miR171a-2	4	32408009-32408092(-)	intergenic	3p	84	-42.6	TGATTGAGCCGCGCCAATATC	21	-1.21714	0	0	0	0	0	0	21	0.526042	TATTGGTGAGGTTCAATCCGA			1	5	bna.zma.vvi.sbi.bdi.ath.osa
miR171b-1	6	2734909-2735007(-)	intergenic	3p	99	-74.2	TGATTGAGCCGTGCCAATATC	21	-1.14154	163	33.9885	116	21.0992	364	82.8773	8928	223.643						rco.zma.vvi.gma.sbi.ptc.tae.mtr.sly.bdi.osa
miR171b-2	7	30396919-30397005(-)	intergenic	3p	87	-47.1	TGATTGAGCCGTGCCAATATC	21	-1.04667	163	33.9885	116	21.0992	364	82.8773	8928	223.643	TATTGGTGCGGTTCAATCAGA				1	rco.zma.vvi.gma.sbi.ptc.tae.mtr.sly.bdi.osa
miR171b-3	9	6333270-6333382(-)	five_prime_UTR	3p	113	-56.4	TGATTGAGCCGTGCCAATATC	21	-1.00714	163	33.9885	116	21.0992	364	82.8773	8928	223.643	TGTTGGCATGGTTCAATCAAA			38	132	rco.zma.vvi.gma.sbi.ptc.tae.mtr.sly.bdi.osa
miR171b-4	9	39738510-39738679(-)	intergenic	3p	170	-83.1	TGATTGAGCCGTGCCAATATC	21	-0.874737	163	33.9885	116	21.0992	364	82.8773	8928	223.643	TGTTGGCTCGGCTCACTCAGA	6	36		1034	rco.zma.vvi.gma.sbi.ptc.tae.mtr.sly.bdi.osa
miR172a	2	16042835-16042948(+)	intergenic	3p	114	-56.3	AGAATCTTGATGATGCTGCAT	21	-1.00536	13142	2740.35	9981	1815.44	863	196.492	3100	77.6539						bna.gma.ptc.mtr.sly.bdi.ath.osa
miR172b	5	47103376-47103490(-)	intergenic	3p	115	-54.3	GGAATCTTGATGATGCTGCAT	21	-0.905	0	0	133	24.1913	0	0	36	0.901787	GTGGCATCATCAAGATTCACA				6	bna.zma.gma.ptc.bdi.ath.osa
miR319-1	5	2015280-2015460(+)	intergenic	3p	181	-93.4	TTGGACTGAAGGGTGCTCCCT	21	-0.953061	0	0	293	53.2937	196	44.6262	3758	94.1365	AGAGCGTCCTTCAGTCCACTC		12	78		bdi
miR319-2	5	31415155-31415332(-)	intergenic	3p	178	-96.8	TTGGACTGAAGGGTGCTCCCT	21	-1.00833	0	0	293	53.2937	196	44.6262	3758	94.1365	AGAGCTCTCTTCAGTCCACTC		2	1	7	bdi
miR390	9	2055351-2055507(+)	intergenic	5p	157	-78.1	AAGCTCAGGAGGGATAGCGCC	21	-1.05541	113	23.5626	166	30.1937	279	63.5241	1197	29.9844	CGCTATCTATCCTGAGCTCCA			6	205	bna.rco.zma.vvi.gma.ppt.sbi.ptc.mtr.bdi.ath.osa
miR394	1	33992647-33992807(+)	intergenic	5p	161	-79.9	TTGGCATTCTGTCCACCTCC	20	-1.02436	253	52.7552	88	16.0063	56	12.7503	3770	94.4371						bna.zma.vvi.gma.sbi.ptc.bdi.osa.ath
miR395a-1	3	4905255-4905352(+)	intergenic	3p	98	-53.6	TGAAGTGTTTGGGGGAACTC	20	-1.11667	49	10.2174	0	0	33	7.5136	10645	266.653	GTTCTCTACAAGCACTTCACA			5	2	tae.bdi
miR395a-2	3	4905405-4905506(+)	intergenic	3p	102	-58.5	TGAAGTGTTTGGGGGAACTC	20	-1.21875	49	10.2174	0	0	33	7.5136	10645	266.653	GTTCCCTACAAGCACTTCATG	3	3	2		tae.bdi
miR395a-3	3	4905567-4905690(+)	intergenic	3p	124	-60.2	TGAAGTGTTTGGGGGAACTC	20	-1.18039	49	10.2174	0	0	33	7.5136	10645	266.653	GTTCCCTTCAAACACTTCACA	1				tae.bdi
miR395b	3	4905007-4905165(+)	intergenic	3p	159	-77.7	TGAAGTGTTTGGAGGAACTC	20	-0.983544	9	1.87667	0	0	0	0	415	10.3956						bdi
miR397	1	7165835-7165922(+)	overlap	5p	88	-61.1	TCATTGAGTGCAGCGTTGATG	21	-1.07193	86	17.9326	9	1.63701	1128	256.828	1205	30.1848	CCGGCGCTGCACTCAATTACG	1		2	102	rco.vvi.gma.sbi.ptc.bdi.ath.osa
miR398	2	11977313-11977414(-)	overlap	3p	102	-65.1	TGTGTTCTCAGGTCGCCCCCG	21	-0.904167	0	0	0	0	0	0	6661	166.856	GGGGCGAGATGGGAACACATG	160	1	332	1303	zma.sbi.tae
miR399a-1	4	28918543-28918646(+)	intergenic	3p	104	-50.7	TGCCAAAGGAGAATTGCCCTG	21	-0.889474	0	0	0	0	0	0	257	6.43776	GTGCGGTTCTCCTCTGGCATG			6	51	zma.vvi.sbi.ptc.bdi.osa
miR399a-2	3	12484688-12484827(+)	intergenic	3p	140	-69.84	TGCCAAAGGAGAATTGCCCTG	21	-1.01217	0	0	0	0	0	0	257	6.43776	GGGTAGATCTCCTTTGGCACG				2	zma.vvi.sbi.ptc.bdi.osa
miR399b-1	4	1257675-1257914(+)	intergenic	3p	240	-131.5	TGCCAAAGGAGAGTTGCCCTG	21	-1.01938	0	0	0	0	0	0	235	5.88666						rco.zma.vvi.gma.sbi.mtr.ath.osa
miR399b-2	7	27788226-27788334(+)	intergenic	3p	109	-48.4	TGCCAAAGGAGAGTTGCCCTG	21	-0.864286	0	0	0	0	0	0	235	5.88666	GGGCTTCTCTTTCTTGGCAGG				4	rco.zma.vvi.gma.sbi.mtr.ath.osa
miR399c	1	2098376-2098466(-)	intergenic	3p	91	-54.6	TGCCAAAGGAGATTTGCCCGG	21	-0.91	0	0	0	0	10	2.27685	694	17.3844	GGGCAACACTCCGTTGGCAGG				12	bna.rco.vvi.ptc.ath
miR529a	1	22493753-22493888(+)	intergenic	5p	136	-64.6	AGAAGAGAGAGAGTACAGCCT	21	-1.05902	27	5.63	1288	234.274	7	1.59379	0	0	GCTGTACCCTCTCTCTTCTTC		10		578	zma.bdi
miR529b	1	22493753-22493888(+)	intergenic	3p	136	-64.6	GCTGTACCCTCTCTCTTCTTC	21	-1.05902	0	0	0	0	0	0	578	14.4787	AGAAGAGAGAGAGTACAGCCT	27	1288	7	488	zma
miR535	8	21627036-21627125(+)	intergenic	5p	90	-67.9	TGACAACGAGAGAGAGCACGC	21	-1.07778	2718	566.753	862	156.789	1635	372.265	11828	296.287	GTGCTCCCTCCCGTTGTCACC	1	2	3	177	rco.vvi.ppt.osa
miR827	1	30473266-30473375(-)	overlap	3p	110	-44.9	TTAGATGACCATCAGCAAACA	21	-0.863462	1276	266.069	166	30.1937	2297	522.992	45166	1131.39	TTTTGTTGGTGGTCACCTAACC	8	2	12	2080	zma.bdi.osa
miR2118a-1	3	20528082-20528161(+)	intergenic	3p	80	-33.8	TTCCTGATGCCTCCCATGCCTA	22	-0.938889	0	0	0	0	0	0	53	1.32763						zma.sbi.osa
miR2118a-2	7	20533867-20533995(-)	intergenic	3p	129	-72.7	TTCCTGATGCCTCCCATGCCTA	22	-1.1918	0	0	0	0	0	0	53	1.32763						zma.sbi.osa
miR2118a-3	7	20533878-20533980(-)	intergenic	3p	103	-54.4	TTCCTGATGCCTCCCATGCCTA	22	-1.1102	0	0	0	0	0	0	53	1.32763	GGCATGGGAACATGGAGGAAGG		1	2	6	zma.sbi.osa
miR2118b-1	3	20546680-20546888(+)	intergenic	3p	209	-95.82	TTCCTGATGCCTCCCATTCCTA	22	-1.03032	0	0	5	0.909449	0	0	0	0						osa
miR2118b-2	3	20555441-20555601(+)	intergenic	3p	161	-65.5	TTCCTGATGCCTCCCATTCCTA	22	-0.977612	0	0	5	0.909449	0	0	0	0	GGAATGGGAACATGGAGGAAAG		1			osa
miR2118b-3	7	20521643-20521781(-)	intergenic	3p	139	-73.8	TTCCTGATGCCTCCCATTCCTA	22	-1.10149	0	0	5	0.909449	0	0	0	0						osa
miR2118b-4	7	20525456-20525622(-)	intergenic	3p	167	-87.3	TTCCTGATGCCTCCCATTCCTA	22	-1.06463	0	0	5	0.909449	0	0	0	0						osa
miR2118b-5	7	20531700-20531858(-)	intergenic	3p	159	-76.6	TTCCTGATGCCTCCCATTCCTA	22	-1.04932	0	0	5	0.909449	0	0	0	0	GGAATGGGAACATGGAGGAAGG			1	1	osa
miR2118c-1	3	20533969-20534116(+)	intergenic	3p	148	-72.5	TTCCTGATGCCTCTCATTCCTA	22	-1.09848	0	0	0	0	0	0	8	0.200397	GGAATGAAAACATCAAGGAAGG		1			zma.osa
miR2118c-2	7	20525271-20525413(-)	intergenic	3p	143	-77.1	TTCCTGATGCCTCTCATTCCTA	22	-1.26393	0	0	0	0	0	0	8	0.200397						zma.osa
miR2118c-3	7	20529943-20530077(-)	intergenic	3p	135	-57.7	TTCCTGATGCCTCTCATTCCTA	22	-0.977966	0	0	0	0	0	0	8	0.200397						zma.osa
miR2118d	7	20534076-20534227(-)	intergenic	3p	152	-78.5	TTCCCGATGCCTCCCATTCCTA	22	-1.03289	0	0	0	0	0	0	46	1.15228	GGAATGGGAACATGGAGGAAA		1			zma.osa
* Genome location of miRNA precursors based on the current foxtail millet genome annotation (164).
'Intron/Intergenic' indicates the full length of precursor is located within that region of corresponding transcript,
Overlap' indicates the precursor sequence overlaps with intron and exon of a gene.
