# Supplementary material for: Genome-wide characterization of microRNA in foxtail millet (Setaria italica)
Source: BMC Plant Biol. 2013 Dec 13;13:212. doi: 10.1186/1471-2229-13-212 (PMC3878754; doi:10.1186/1471-2229-13-212)
Supplement: Additional file 3 — Detailed information of novel miRNAs. [file 1471-2229-13-212-S3.xlsx]

## Sheet: all_novel_imformation_1_2_3_ck
Additional ﬁle 3: Detailed information of newly identiﬁed miRNAs
miRNA	chr	Position	Location*	Arm	Precursor Length	MFE	Sequence	Length	MFEI	Reads_leaf	RPM_leaf	Reads_flower	RPM_flower	Reads_root	RPM_root	Reads_shoot	RPM_shoot	miRNA*	miRNA*_Reads_leaf	miRNA*_Reads_flower	miRNA*_Reads_root	miRNA*_Reads_shoot	Conserved family	Conserved_species
nov-sit-miR01	5	37029566-37029741(-)	intron	3p	176	-129	TTTTTATAATGCCATTGGTGA	21	-1.72	0	0	0	0	0	0	58	1.45288
nov-sit-miR02	3	39744075-39744228(+)	intron	5p	154	-115.1	TTTTTAGTTCAATTATTAGTA	21	-1.71791	0	0	0	0	0	0	52	1.30258	CTAATAATTGAACTAAAGAGG	1		1	1
nov-sit-miR03	3	16379882-16380205(+)	intergenic	3p	324	-283.3	TTTGTTGCATACTTCTCGGAAT	22	-1.81603	0	0	0	0	14	3.18759	0	0
nov-sit-miR04	1	612998-613356(+)	intron	5p	359	-205.6	TTTGGTGAGTAGATTAGCATA	21	-1.65806	5	1.04259	0	0	15	3.41527	0	0
nov-sit-miR05	9	55492999-55493099(-)	intergenic	3p	101	-57.3	TTTCGGACCAGGCTTCATTCC	21	-0.987931	0	0	35	6.36614	0	0	0	0	AATGTTGTCTGGTCGGAGACC				9	miR166	bna.rco.zma.vvi.gma.ppt.sbi.ptc.mtr.sly.ath.bdi.osa
nov-sit-miR06-1	6	33911817-33912094(+)	intergenic	5p	278	-194.8	TTTCGAACTAAACAAGTATAA	21	-1.57097	0	0	0	0	5	1.13842	0	0
nov-sit-miR06-2	3	16379880-16380207(-)	intergenic	5p	328	-274	TTTCGAACTAAACAAGTATAA	21	-1.72327	0	0	0	0	5	1.13842	0	0
nov-sit-miR06-3	6	33911817-33912094(-)	intergenic	5p	278	-201.4	TTTCGAACTAAACAAGTATAA	21	-1.62419	0	0	0	0	5	1.13842	0	0	ATACTTGTTTAGTTCGAAACG	1
nov-sit-miR07-1	5	6546568-6546712(-)	intergenic	3p	145	-82.2	TTTCCTATGCCATCTAATCCGA	22	-0.944828	0	0	66	12.0047	153	34.8358	1183	29.6337
nov-sit-miR07-2	5	6583955-6584097(-)	intergenic	3p	143	-80.1	TTTCCTATGCCATCTAATCCGA	22	-0.953571	0	0	66	12.0047	153	34.8358	1183	29.6337	GGATTAGGTGCTTGGGAAAGT				35
nov-sit-miR08	6	1683028-1683163(-)	intron	3p	136	-73.2	TTGTGCTATAGATGGCTTGGA	21	-1.66364	59	12.3026	14	2.54646	76	17.304	116	2.90576	CAAACCATTTATAGCACAACA			1	1
nov-sit-miR09-1	5	22999858-23000063(+)	intergenic	3p	206	-104.6	TTGTAGCCTTCAGTAAGGAGT	21	-1.56119	0	0	0	0	0	0	9	0.225447
nov-sit-miR09-2	5	22999858-23000063(-)	intergenic	3p	206	-86.72	TTGTAGCCTTCAGTAAGGAGT	21	-1.29433	0	0	0	0	0	0	9	0.225447
nov-sit-miR10	5	19457226-19457371(+)	intergenic	3p	146	-75.21	TTGGCTGAAACTAAAGAGGGTC	22	-1.47471	0	0	0	0	6	1.36611	0	0
nov-sit-miR11	5	8741289-8741483(+)	intron	3p	195	-71.13	TTGGACTTGTTTGATGGCAAA	21	-0.923766	10	2.08518	0	0	6	1.36611	0	0
nov-sit-miR12	2	42857286-42857596(-)	intergenic	3p	311	-149.7	TTGGACCAAATGCCCCTGCCG	21	-1.13409	0	0	0	0	0	0	46	1.15228	ACAGGGGCATTTAGTCCAAGC			4	2
nov-sit-miR13	7	33383207-33383300(+)	intergenic	5p	94	-30.4	TTGGAACTCGTGTTAGAATTTC	22	-1.08571	0	0	0	0	0	0	663	16.6079
nov-sit-miR14	9	12536690-12536773(-)	intergenic	3p	84	-54.4	TTGAGCCGCGTCAATATCTCC	21	-1.13333	103	21.4774	63	11.4591	26	5.9198	9215	230.832	AGGTATTGGCGCGCCTCAATC		3	3	61	miR171	zma.vvi.sbi.gma.mtr.osa
nov-sit-miR15	4	32408009-32408092(-)	intergenic	3p	84	-42.6	TTGAGCCGCGCCAATATCTCT	21	-1.21714	0	0	0	0	7	1.59379	264	6.6131	CGATATTGGTGAGGTTCAATC				5	miR171	bna.rco.zma.vvi.gma.ppt.sbi.ptc.mtr.sly.ath.bdi.osa
nov-sit-miR16	4	31435226-31435321(+)	intergenic	5p	96	-65.1	TTGACAGAAGAGAGCGAGCAC	21	-1.00154	4951	1032.37	177	32.1945	2625	597.673	0	0	GCTCGCTCCTCTTTCTGTCAGCC	2		3	214	miR156	bna.rco.zma.vvi.ppt.gma.sbi.ptc.tae.sly.mtr.ath.bdi.osa
nov-sit-miR17-1	1	32364472-32364740(+)	intergenic	3p	269	-182.1	TTGAACTAGAGCGTAGTTTGTT	22	-1.59737	0	0	0	0	0	0	5	0.125248
nov-sit-miR17-2	1	35447364-35447764(+)	intergenic	3p	401	-325.5	TTGAACTAGAGCGTAGTTTGTT	22	-1.66923	0	0	0	0	0	0	5	0.125248
nov-sit-miR17-3	1	35447364-35447764(-)	intergenic	3p	401	-340.5	TTGAACTAGAGCGTAGTTTGTT	22	-1.74615	0	0	0	0	0	0	5	0.125248
nov-sit-miR18	3	16379882-16380205(+)	intergenic	3p	324	-283.3	TTGAACCACAACTTAGTTTGTT	22	-1.81603	0	0	0	0	0	0	14	0.350695
nov-sit-miR19	1	37268405-37268707(-)	intergenic	5p	303	-200.8	TTCTTATCCTAGAGACCTGAG	21	-1.6459	0	0	0	0	0	0	18	0.450893
nov-sit-miR20	9	14703643-14704079(-)	intron	3p	437	-243.2	TTCTCAAATTTTGCATGATGA	21	-1.42222	0	0	0	0	0	0	9	0.225447	ATCATACAAAATTTGAGAATG	1		3
nov-sit-miR21-1	9	5936510-5936591(+)	intergenic	3p	82	-50.6	TTCGGACCAGGCTTCATTCCCC	22	-0.903571	0	0	0	0	0	0	381	9.54391						miR166	bna.rco.zma.vvi.sbi.gma.ppt.ptc.mtr.sly.ath.bdi.osa
nov-sit-miR21-2	9	55492999-55493099(-)	intergenic	3p	101	-57.3	TTCGGACCAGGCTTCATTCCCC	22	-0.987931	0	0	0	0	0	0	381	9.54391	GGAATGTTGTCTGGTCGGAGAC				3	miR166	bna.rco.zma.vvi.sbi.gma.ppt.ptc.mtr.sly.ath.bdi.osa
nov-sit-miR22	3	16379880-16380207(-)	intergenic	5p	328	-274	TTCCGAGAAGTATGCAACAAA	21	-1.72327	0	0	0	0	5	1.13842	0	0
nov-sit-miR23	7	20538746-20538929(-)	intergenic	3p	184	-100	TTCCCAATGCCTCCCATTCCTA	22	-1.11111	0	0	0	0	0	0	5	0.125248						miR2118	zma.osa
nov-sit-miR24	3	16379882-16380205(+)	intergenic	5p	324	-283.3	TTCAACTGGTTAGGAGGTGGG	21	-1.81603	0	0	0	0	14	3.18759	0	0
nov-sit-miR25	8	33164177-33164390(+)	intergenic	3p	214	-109.6	TTATTTTTGGTGATCTAGGGTG	22	-1.27442	0	0	0	0	0	0	22	0.551092
nov-sit-miR26	3	722508-722576(+)	intergenic	5p	69	-15.4	TTATTTCCTTTAAGCATGTGTA	22	-0.855556	0	0	5	0.909449	0	0	0	0
nov-sit-miR27	1	2905690-2905783(-)	intron	5p	94	-54	TTATTTAGAATCAGGGAAACC	21	-1.92857	0	0	0	0	0	0	5	0.125248
nov-sit-miR28	1	18791526-18791701(-)	intergenic	3p	176	-83.6	TTATGGACCTAGGTGAGAATC	21	-1.12973	0	0	0	0	0	0	10	0.250496
nov-sit-miR29	1	11844830-11844981(+)	intron	3p	152	-71.7	TTAGGGACTCAAACGTGCATT	21	-1.07015	7	1.45963	0	0	70	15.9379	0	0
nov-sit-miR30	2	17105810-17106044(+)	intergenic	3p	235	-102.3	TTAGGGACCTGCAATGCATTT	21	-1.20353	0	0	0	0	0	0	39	0.976936	ATGCATTGTAGGTCTCTAAAC	1			19
nov-sit-miR31	5	4967715-4967884(-)	intergenic	5p	170	-101.7	TTAGGCTCGGGGACTATGGTG	21	-1.05937	543	113.225	7	1.27323	166	37.7957	16204	405.904	CCGTAGCCCCTGCTCCTGATG	1		7	481
nov-sit-miR32	3	6178532-6178706(+)	intergenic	5p	175	-86.6	TTAGCCAAGAATGGCTTGCCTA	22	-1.0825	0	0	0	0	0	0	129	3.2314						miR169	zma.sbi.osa.bdi
nov-sit-miR33	9	300112-300249(+)	intron	3p	138	-57.86	TTACCATGATTGTAGAATGTC	21	-1.052	0	0	0	0	0	0	32	0.801588
nov-sit-miR34	4	2170659-2170765(-)	intron	5p	107	-71.2	TTAAACTTTTCCTGGATTCTC	21	-1.48333	0	0	0	0	0	0	7	0.175347
nov-sit-miR35	14	14331-14474(+)	intergenic	5p	144	-40.8	TGTTTCGGTATCTCTGGAATA	21	-0.868085	0	0	0	0	0	0	7	0.175347
nov-sit-miR36	5	4527059-4527292(-)	intron	5p	234	-87.4	TGTGGATCTAAAGTATGGGATG	22	-0.95	40	8.34074	9	1.63701	27	6.14749	29	0.726439	TTCTGTATTTTAGACCCACATG				1
nov-sit-miR37	2	45931366-45931592(-)	intron	5p	227	-132.94	TGTCTCGGTGCACTTTAGTAC	21	-1.54581	0	0	0	0	0	0	11	0.275546	ACTAAAGTGTACCGAGACGAT				2
nov-sit-miR38	3	47319020-47319119(+)	intergenic	5p	100	-56.3	TGGTGGTGGAAATCGGCGCCA	21	-0.954237	0	0	7	1.27323	0	0	0	0
nov-sit-miR39-1	1	7000236-7000325(+)	intergenic	3p	90	-74.7	TGGGACGAGGGAGTAGCTATT	21	-2.075	0	0	0	0	0	0	11	0.275546
nov-sit-miR39-2	1	7000236-7000325(-)	intergenic	3p	90	-70.8	TGGGACGAGGGAGTAGCTATT	21	-1.96667	0	0	0	0	0	0	11	0.275546
nov-sit-miR40	7	21160033-21160342(-)	intergenic	3p	310	-160.8	TGGATATTGCTGCAAGACTTG	21	-1.30732	0	0	0	0	6	1.36611	0	0
nov-sit-miR41	1	39787243-39787366(+)	intergenic	5p	124	-76.3	TGGAGAAGGAGCGCACGTGCT	21	-0.908333	0	0	0	0	0	0	6	0.150298
nov-sit-miR42	2	48083858-48083984(+)	intergenic	5p	127	-67.6	TGGAGAAGGAGAACACGTGCA	21	-0.97971	0	0	0	0	20	4.5537	0	0
nov-sit-miR43	1	39787243-39787366(-)	intergenic	5p	124	-80.3	TGCTGGAGAAGCAGGGCACGT	21	-0.955952	0	0	321	58.3866	0	0	0	0						miR164	bna.rco.zma.vvi.gma.sbi.ptc.tae.mtr.ath.bdi.osa
nov-sit-miR44	4	15649609-15649696(+)	five_prime_UTR	5p	88	-58.4	TGCGCGGGACAGCTAGCTAGCT	22	-0.957377	0	0	0	0	0	0	40	1.00199	CTAGCTAACTGGCCGCGCACG	1			1
nov-sit-miR45-1	3	724040-724533(+)	intergenic	5p	494	-397	TGCACCAGAAGACTCAACTAAC	22	-2.10053	0	0	57	10.3677	0	0	0	0	TAGTTGAGTCTTCTGGTGCAAC		1
nov-sit-miR45-2	7	34058013-34058510(+)	intergenic	5p	498	-430.1	TGCACCAGAAGACTCAACTAAC	22	-2.18325	0	0	57	10.3677	0	0	0	0
nov-sit-miR45-3	3	724040-724533(-)	intergenic	5p	494	-400.5	TGCACCAGAAGACTCAACTAAC	22	-2.11905	0	0	57	10.3677	0	0	0	0
nov-sit-miR45-4	7	34058013-34058510(-)	intergenic	5p	498	-437.3	TGCACCAGAAGACTCAACTAAC	22	-2.2198	0	0	57	10.3677	0	0	0	0	TAGTTGAGTCTTCTGGTGCAGC		3
nov-sit-miR46	6	30699232-30699568(-)	intergenic	3p	337	-193	TGCAAGTTCATGGACCTAGAT	21	-1.41912	0	0	0	0	0	0	8	0.200397
nov-sit-miR47	4	15650221-15650333(+)	intron	5p	113	-58.1	TGATGACACAGCTTGATTGGG	21	-1.18571	166	34.6141	0	0	0	0	1474	36.9232	CAATTGAGTTGTGTCATCTTG	1			32
nov-sit-miR48	8	40005434-40005617(-)	intergenic	5p	203	-95.79	TGAGGACATAATTTAGTGTCT	21	-1.24403	0	0	0	0	0	0	87	2.17932	ACACTAGATTGTGCCCCCAGA				3
nov-sit-miR49	2	14123126-14123223(-)	intergenic	3p	98	-49.3	TGAGCCGAGCCAATATCACT	20	-0.966667	0	0	0	0	0	0	39	0.976936						miR171	bna.rco.zma.vvi.ppt.gma.sbi.ptc.tae.mtr.sly.ath.osa
nov-sit-miR50	1	34236036-34236155(+)	intergenic	3p	120	-57	TGAGCCGAACCAATATCACTC	21	-0.919355	0	0	0	0	14	3.18759	422	10.5709	CGTGGTGTTGTTTCGGCTCATG		2	2	3	miR171	zma.vvi.gma.sbi.mtr.osa
nov-sit-miR51-1	6	4361534-4362032(-)	intergenic	5p	499	-362.41	TGACTATTGATCATGTCTGCGA	22	-1.83964	0	0	66	12.0047	0	0	0	0
nov-sit-miR51-2	6	4363872-4364370(-)	intergenic	5p	499	-347.01	TGACTATTGATCATGTCTGCGA	22	-1.79798	0	0	66	12.0047	0	0	0	0	GCAGACATGATCAGTAGTCATA		2	3	186
nov-sit-miR52	2	44178217-44178323(-)	intergenic	5p	107	-63.5	TCAGGAGAGATGACACCGAC	20	-1.04098	0	0	0	0	298	67.8501	0	0	CGGTGTCATTTCCCCTGAAC				10	miR1432	zma.sbi.osa
nov-sit-miR53	2	44509392-44509477(+)	three_prime_UTR	3p	86	-61.8	TCTTGTAGCGCCAGTGAGGCA	21	-1.43721	9	1.87667	0	0	0	0	28	0.70139	CCTCACTGGTGCCACAAGATC				1
nov-sit-miR54	5	39837710-39837891(-)	intron	5p	182	-67.3	TCTTATGGTATATCTTGTCAC	21	-1.14068	0	0	0	0	0	0	32	0.801588	GACAAGATATGTCATAAGATG				1
nov-sit-miR55	1	2110030-2110139(-)	intergenic	3p	110	-50.4	TCTGTGCCAAAGGAGAGCTGC	21	-0.950943	0	0	0	0	0	0	23	0.576142
nov-sit-miR56	7	17648839-17649039(-)	intergenic	5p	201	-94.7	TCTGCAGCATCGAAGATCGCA	21	-1.16914	0	0	0	0	0	0	5	0.125248
nov-sit-miR57	7	6306756-6306873(-)	three_prime_UTR	5p	118	-71.4	TCTCAGCCTAATCCACGTGGA	21	-1.11563	0	0	0	0	0	0	79	1.97892	CACGTGGATTGGACTGGGATT				3
nov-sit-miR58-1	1	32901690-32901781(+)	intergenic	3p	92	-50.3	TCGGACCAGGCTTCATTCCCCT	22	-0.986275	0	0	84	15.2787	0	0	404	10.1201	GGGAATGTTGTCTGGCTCGAGG				20	miR166	bna.rco.zma.vvi.sbi.gma.ppt.ptc.mtr.sly.ath.bdi.osa
nov-sit-miR58-2	9	13545182-13545297(-)	intergenic	3p	116	-62.2	TCGGACCAGGCTTCATTCCCCT	22	-1.11071	0	0	84	15.2787	0	0	404	10.1201	TGGAATGTTGTCTGGTTCAAGG		1		1	miR166	bna.rco.zma.vvi.sbi.gma.ppt.ptc.mtr.sly.ath.bdi.osa
nov-sit-miR58-3	9	58186865-58186966(-)	intergenic	3p	102	-51	TCGGACCAGGCTTCATTCCCCT	22	-0.894737	0	0	84	15.2787	0	0	404	10.1201	TGGAATGTTGTCTGGTTCTAG				1	miR166	bna.rco.zma.vvi.sbi.gma.ppt.ptc.mtr.sly.ath.bdi.osa
nov-sit-miR59	9	55492999-55493099(-)	intergenic	3p	101	-57.3	TCGGACCAGGCTTCATTCCCCC	22	-0.987931	0	0	0	0	98	22.3131	0	0						miR166	bna.rco.zma.vvi.sbi.gma.ppt.ptc.sly.mtr.ath.bdi.osa
nov-sit-miR60	9	5936510-5936591(+)	intergenic	3p	82	-50.6	TCGGACCAGGCTTCATTCCCCA	22	-0.903571	0	0	140	25.4646	340	77.4128	0	0						miR166	bna.rco.zma.vvi.sbi.gma.ppt.ptc.mtr.sly.ath.bdi.osa
nov-sit-miR61	1	9115222-9115372(-)	intergenic	3p	151	-91.3	TCGATATCACACTCTCTCGCA	21	-1.20132	0	0	0	0	0	0	6	0.150298
nov-sit-miR62	9	16777486-16777723(+)	intron	3p	238	-122.31	TCGAAGTTCATGGACCTGGAT	21	-1.27406	0	0	0	0	0	0	5	0.125248
nov-sit-miR63	1	22444323-22444437(+)	intron	3p	115	-54.4	TCCATTATGCTGGTAGTGTCA	21	-1.18261	0	0	0	0	0	0	11	0.275546	CCACTACCATCATAATAGAGT				5
nov-sit-miR64	3	1004708-1004800(-)	intergenic	5p	93	-49.2	TCCACAGGCTTTCTTGAACGA	21	-1.06957	424	88.4118	372	67.663	6666	1517.75	658	16.4827	GTTCAAGAAAGTTCATGGAGA			2	9	miR396	zma.sbi.bdi.osa
nov-sit-miR65	2	30976491-30976613(-)	intron	5p	123	-75.8	TCAGCTCATGAATCTCATTCT	21	-1.64783	0	0	0	0	0	0	12	0.300596	AATGAGATTCGTGAGCTGAAG			1
nov-sit-miR66	1	6734156-6734368(-)	intron	3p	213	-109.9	TCACTCTGAGAGTTGATGGGC	21	-1.19457	8	1.66815	0	0	0	0	0	0
nov-sit-miR67	9	14703643-14704079(-)	intron	3p	437	-243.2	TCAAATTTTGCATGATGATAG	21	-1.42222	0	0	0	0	6	1.36611	0	0	ATCATCATACAAAATTTGAGA				5
nov-sit-miR68	9	23210508-23210612(-)	intergenic	3p	105	-56.2	TCAAAGGTAGAGGTTCAAAGT	21	-1.124	0	0	0	0	9	2.04916	0	0	TTTGATCCCTCTACTTTTGAGT				2
nov-sit-miR69-1	6	4361534-4362032(-)	intergenic	5p	499	-362.41	TATGACTATTGATCATGTCTGC	22	-1.83964	0	0	66	12.0047	0	0	0	0
nov-sit-miR69-2	6	4363872-4364370(-)	intergenic	5p	499	-347.01	TATGACTATTGATCATGTCTGC	22	-1.79798	0	0	66	12.0047	0	0	0	0	AGACATGATCAGTAGTCATAGG				43
nov-sit-miR70	4	37825358-37825445(-)	intron	3p	88	-68.6	TATAGAGGGTCGGTGGATACC	21	-2.07879	10	2.08518	0	0	8	1.82148	22	0.551092	TATCCACCGACCCTCTATAGT				2
nov-sit-miR71-1	6	29261319-29261448(+)	intron	3p	130	-72.3	TAGTCAAGTAGGAGGCTCCCT	21	-1.09545	20	4.17037	5	0.909449	37	8.42434	16	0.400794
nov-sit-miR71-2	6	29261319-29261448(-)	intergenic	3p	130	-69.9	TAGTCAAGTAGGAGGCTCCCT	21	-1.05909	20	4.17037	5	0.909449	37	8.42434	16	0.400794
nov-sit-miR72	1	11844830-11844981(+)	intron	3p	152	-71.7	TAGGGACTCAAACGTGCATTT	21	-1.07015	0	0	0	0	0	0	9	0.225447	ATGCACATTGGAGTTCCTGAA	1		10	1
nov-sit-miR73	7	20538530-20538683(-)	intergenic	5p	154	-67.6	TAGGAGCAATGGGCATGAGAA	21	-0.926027	0	0	20	3.6378	0	0	0	0
nov-sit-miR74	3	14526689-14526894(+)	intergenic	5p	206	-72.3	TAGGACAAGCCTTTTACCGTC	21	-1.00417	7	1.45963	0	0	13	2.9599	0	0
nov-sit-miR75-1	3	20549744-20549865(+)	intergenic	5p	122	-53.5	TAGGAACATGAAGGAAAGCAT	21	-1.07	0	0	11	2.00079	0	0	0	0
nov-sit-miR75-2	3	20549726-20549881(+)	intergenic	5p	156	-70.7	TAGGAACATGAAGGAAAGCAT	21	-1.07121	0	0	11	2.00079	0	0	0	0
nov-sit-miR76	1	40771321-40771448(-)	intron	3p	128	-64.5	TAGCGGATTGGATGGTAAGAT	21	-1.21698	285	59.4277	30	5.45669	105	23.9069	85	2.12922
nov-sit-miR77-1	3	6158088-6158260(+)	intergenic	5p	173	-88.3	TAGCCAAGAATGACTTGCCT	20	-1.10375	30	6.25555	0	0	86	19.5809	3532	88.4753						miR169	bna.zma.vvi.gma.sbi.ptc.mtr.sly.ath.bdi.osa
nov-sit-miR77-2	8	12119148-12119323(+)	intergenic	5p	176	-107.6	TAGCCAAGAATGACTTGCCT	20	-1.08687	30	6.25555	0	0	86	19.5809	3532	88.4753	GCGAGTCTTCTTGGCTAGCC				14	miR169	bna.zma.vvi.gma.sbi.ptc.mtr.sly.ath.bdi.osa
nov-sit-miR78	2	37127708-37127989(+)	intergenic	5p	282	-146.5	TAGAACACGTAAGCATCTATC	21	-1.51031	0	0	0	0	6	1.36611	0	0
nov-sit-miR79	9	58295395-58295488(-)	intron	3p	94	-51.6	TACTCCCTTCCAGCTGGTTTGG	22	-1.14667	0	0	0	0	0	0	41	1.02703	AAACTGGCTGGGGGGAAATACA	1		1	3
nov-sit-miR80-1	2	47340806-47340878(+)	intron	3p	73	-51.4	TAATCTGAAGGAATTTAGTGC	21	-2.44762	0	0	0	0	0	0	7	0.175347
nov-sit-miR80-2	2	47340810-47340874(-)	intergenic	3p	65	-45.6	TAATCTGAAGGAATTTAGTGC	21	-2.28	0	0	0	0	0	0	7	0.175347
nov-sit-miR81	3	39744075-39744228(+)	intron	3p	154	-115.1	TAATAATTGAACTAAAGAGGG	21	-1.71791	33	6.88111	9	1.63701	31	7.05823	0	0	CTTTTTAGTTCAATTATTAGT				1
nov-sit-miR82	2	3140854-3141113(+)	three_prime_UTR	3p	260	-163.1	TAAGGTCGAGGACAAATGCTC	21	-1.40603	0	0	0	0	0	0	12	0.300596
nov-sit-miR83	9	53785399-53785597(-)	intron	3p	199	-80.2	TAAGCAAGGATTAGTTAGATG	21	-1.16232	0	0	0	0	0	0	20	0.500993	TCTTACTAATCACTGCTTAGC	1			2
nov-sit-miR84	4	34103863-34103991(-)	intron	5p	129	-70.6	TAAATACAGCACTAGAATTCA	21	-1.56889	0	0	0	0	5	1.13842	0	0
nov-sit-miR85	7	21438221-21438494(-)	intron	5p	274	-134.9	TAAAGTGAACATTTGGGTCCT	21	-1.39072	0	0	0	0	0	0	14	0.350695
nov-sit-miR86	1	39884146-39884254(+)	intron	5p	109	-60.11	TAAAGCTTGTCTATGAGCCAG	21	-1.39791	0	0	0	0	0	0	9	0.225447
nov-sit-miR87-1	2	150056-150188(+)	intergenic	3p	133	-93.9	GTTGCAGAACTGTTGAAGCAT	21	-1.7717	0	0	0	0	0	0	7	0.175347
nov-sit-miR87-2	2	150056-150187(-)	intergenic	3p	132	-93	GTTGCAGAACTGTTGAAGCAT	21	-1.75472	0	0	0	0	0	0	7	0.175347
nov-sit-miR88	3	20551588-20551735(+)	five_prime_UTR	5p	148	-81	GTGGGAGTGGGAACATGATGG	21	-1.17391	0	0	14	2.54646	0	0	0	0
nov-sit-miR89	4	28918543-28918646(+)	intergenic	5p	104	-50.7	GTGCGGTTCTCCTCTGGCATG	21	-0.889474	0	0	0	0	6	1.36611	0	0	TGCCAAAGGAGAATTGCCCTG		1	1	257	miR399	zma
nov-sit-miR90	8	34765909-34766029(-)	intergenic	5p	121	-42.5	GTCTGTGAATTCAGATGGGCG	21	-0.923913	0	0	8	1.45512	0	0	0	0
nov-sit-miR91	9	17737204-17737284(-)	intergenic	5p	81	-50.3	GTACTGTGTCTAATCACCGCA	21	-1.67667	0	0	0	0	0	0	6	0.150298
nov-sit-miR92	4	31435226-31435321(-)	intergenic	3p	96	-69.2	GGTGCTCGCTCTCTTCTGTCA	21	-1.06462	0	0	0	0	0	0	5	0.125248	ACAGAAAGAGGAGCGAGCACGCG				12
nov-sit-miR93	5	20871208-20871577(+)	intron	3p	370	-219.9	GGTGCATCCACGGGTTGGGAG	21	-1.50616	0	0	0	0	0	0	28	0.70139	CCCGACCTGTGGATGCACCTC	4	2	3	2
nov-sit-miR94	9	1745380-1745534(-)	intron	3p	155	-81	GGTGCACTTGAGGTGGTGGTA	21	-1.28571	0	0	0	0	0	0	5	0.125248
nov-sit-miR95	9	19185934-19186049(+)	three_prime_UTR	5p	116	-50.3	GGTCTGTTTGGATGAGGGTAT	21	-1.11778	15	3.12778	0	0	15	3.41527	13	0.325645
nov-sit-miR96	2	11977313-11977414(-)	overlap	5p	102	-65.1	GGGGCGAGATGGGAACACATG	21	-0.904167	160	33.3629	0	0	332	75.5913	0	0	TGTGTTCTCAGGTCGCCCCCG	34		33	6661
nov-sit-miR97	7	18180352-18180536(-)	intergenic	3p	185	-107.6	GGGCGGTCACCTTGGCTAAC	20	-1.02476	0	0	0	0	9	2.04916	0	0	AGCCAAGGATGACTTGCCTAC				12	miR169	sbi
nov-sit-miR98	9	525965-526098(-)	intergenic	3p	134	-79.5	GGGCAAATCATCCGGGCTAAC	21	-1.06	0	0	0	0	33	7.5136	0	0	TAGCCAAGGATGATTTGCCTG				9
nov-sit-miR99-1	7	33383207-33383300(+)	intergenic	5p	94	-30.4	GGGATTGGAACTCGTGTTAGAA	22	-1.08571	0	0	9	1.63701	0	0	0	0	TTTTTCGATGTCCAATCTTTT				6
nov-sit-miR100-1	7	20533867-20533995(-)	intergenic	5p	129	-72.7	GGCATGGGAACATGGAGGAAGG	22	-1.1918	0	0	0	0	0	0	6	0.150298						miR2118	sbi
nov-sit-miR100-2	7	20533878-20533980(-)	intergenic	5p	103	-54.4	GGCATGGGAACATGGAGGAAGG	22	-1.1102	0	0	0	0	0	0	6	0.150298	TTCCTGATGCCTCCCATGCCTA		1	1	53	miR2118	sbi
nov-sit-miR100-3	7	20535662-20535809(-)	intergenic	5p	148	-79.7	GGCATGGGAACATGGAGGAAGG	22	-1.10694	0	0	0	0	0	0	6	0.150298						miR2118	sbi
nov-sit-miR101	4	1257675-1257914(+)	intergenic	5p	240	-131.5	GGCAGCTCTCCTCTGGCAGG	20	-1.01938	0	0	6	1.09134	0	0	0	0	TGCCAAAGGAGAGTTGCCC				3	miR399	zma
nov-sit-miR102	7	10111847-10111961(+)	intron	3p	115	-75.6	GCTCGCGGGCAAACCTGCTTG	21	-1.30345	0	0	0	0	0	0	6	0.150298	AGCGGGTTTATCTGTGAGCCC				6
nov-sit-miR103	2	30830622-30830780(+)	intergenic	3p	159	-97.5	GCTCACTTCTCTGTCTGTCAGC	22	-0.984848	0	0	0	0	0	0	31017	776.964						miR156	zma.mtr.bdi.osa
nov-sit-miR104	5	11531652-11531787(+)	intergenic	3p	136	-75.62	GCTCACTTCTCTCTCTGTCGGC	22	-1.06507	0	0	0	0	808	183.969	0	0						miR156	zma.bdi.osa
nov-sit-miR105	1	5902085-5902184(+)	intergenic	3p	100	-60.7	GCTCACTCCTCTTTCTGTCAGC	22	-1.06491	0	0	0	0	0	0	7156	179.255	TGACAGAAGAGAGTGAGCAC	110168	8555	214395	38997	miR156	zma.mtr.osa
nov-sit-miR106	7	20529943-20530077(-)	intergenic	5p	135	-57.7	GAGCAGTAGGAATGGGAACAT	21	-0.977966	0	0	8	1.45512	0	0	0	0
nov-sit-miR107	9	1802888-1802996(-)	intergenic	5p	109	-62.9	GAGAAGTTATCGGCAGATTG	20	-1.18679	7	1.45963	6	1.09134	0	0	0	0	ATCTGCCGATGACTTCTCGT				1
nov-sit-miR108-1	2	16042835-16042948(+)	intergenic	3p	114	-56.3	GAATCTTGATGATGCTGCAT	20	-1.00536	9	1.87667	0	0	0	0	0	0						miR172	bna.rco.zma.vvi.sbi.gma.ptc.mtr.sly.ath.bdi.osa
nov-sit-miR108-2	5	47103376-47103490(-)	intergenic	3p	115	-54.3	GAATCTTGATGATGCTGCAT	20	-0.905	9	1.87667	0	0	0	0	0	0	GTGGCATCATCAAGATTCAC				1	miR172	bna.rco.zma.vvi.sbi.gma.ptc.mtr.sly.ath.bdi.osa
nov-sit-miR109	7	20487178-20487337(+)	intergenic	5p	160	-77.4	GAACTGTAGGAATGGGAGGCA	21	-1.032	0	0	23	4.18347	0	0	0	0
nov-sit-miR110	5	2004016-2004199(-)	intergenic	3p	184	-100	CTTGGATTGAAGGGAGCTCC	20	-0.970874	0	0	0	0	0	0	71	1.77852						miR159	bna.rco.zma.vvi.ppt.gma.sbi.ptc.tae.mtr.sly.ath.bdi.osa
nov-sit-miR111	7	21160031-21160344(+)	overlap	3p	314	-161.4	CTGCAGGACTCGCAATCATTT	21	-1.28095	0	0	0	0	0	0	9308	233.162	ATGATTGCAAGTCTTGCAGCA	3137	398	1964	59241
nov-sit-miR112	2	150056-150187(-)	intergenic	5p	132	-93	CTGCACAACATTTCAGCGGCA	21	-1.75472	0	0	0	0	0	0	13	0.325645	CCGCTGAAATGTTGTACAGTT				2
nov-sit-miR113-1	2	30830622-30830780(+)	intergenic	5p	159	-97.5	CTGACAGAAGAGAGTGAGCAC	21	-0.984848	117	24.3967	0	0	341	77.6405	0	0	GCTCACTTCTCTGTCTGTCAGCT				55	miR156	bna.rco.zma.vvi.gma.ppt.sbi.ptc.tae.mtr.ath.bdi.osa
nov-sit-miR113-2	5	11531652-11531787(+)	intergenic	5p	136	-75.62	CTGACAGAAGAGAGTGAGCAC	21	-1.06507	117	24.3967	0	0	341	77.6405	0	0	GCTCACTTCTCTCTCTGTCGGCC				2	miR156	bna.rco.zma.vvi.gma.ppt.sbi.ptc.tae.mtr.ath.bdi.osa
nov-sit-miR114	7	31237340-31237471(+)	intergenic	3p	132	-67.2	CTGAAGTGTTTGGGGAACTC	20	-1.05	0	0	0	0	0	0	18	0.450893						miR395	bdi
nov-sit-miR115	2	44178217-44178323(-)	intergenic	5p	107	-63.5	CTCAGGAGAGATGACACCGACG	22	-1.04098	42	8.75777	30	5.45669	0	0	0	0	CCGGTGTCATTTCCCCTGAACT	1			725	miR1432	zma.sbi.osa
nov-sit-miR116	2	38394325-38394398(+)	intergenic	5p	74	-45.5	CGTTTCAAACGGCTATAGCTC	21	-1.19737	0	0	11	2.00079	0	0	0	0
nov-sit-miR117	7	24139219-24139304(-)	intergenic	3p	86	-55.7	CGTGCTCACTACTCTTTCTGTC	22	-0.977193	0	0	0	0	0	0	9	0.225447						miR156	mtr
nov-sit-miR118-1	9	12288524-12289022(+)	intergenic	3p	499	-493.29	CGTCTTGACCTCGGAGCACGGC	22	-1.67786	72	15.0133	182	33.1039	0	0	0	0
nov-sit-miR118-2	9	12288524-12289022(-)	overlap	3p	499	-503.1	CGTCTTGACCTCGGAGCACGGC	22	-1.71122	72	15.0133	182	33.1039	0	0	0	0	CGTGCTCCGAGGTCAAGACGAT	1	10	7	40
nov-sit-miR119	7	21166464-21166609(+)	intergenic	3p	146	-83.7	CGGTCGTGGGATGACGCGGTA	21	-0.996429	11	2.2937	0	0	6	1.36611	0	0
nov-sit-miR120	7	18595242-18595323(-)	intergenic	5p	82	-64.5	CGGCCAATCACCGCCGACGG	20	-1.15179	6	1.25111	7	1.27323	0	0	21	0.526042	GTCGGCGGTGATGGGCCCGCG				8
nov-sit-miR121-1	14	63009-63086(-)	intergenic	5p	78	-55	CGCTGCAGCGCTGAAGTATGAG	22	-1.14583	128	26.6904	0	0	0	0	0	0
nov-sit-miR121-2	8	13627308-13627386(-)	intergenic	5p	79	-49.7	CGCTGCAGCGCTGAAGTATGAG	22	-1.05745	128	26.6904	0	0	0	0	0	0	CATACCAGGCGCTACGGCGCT				15
nov-sit-miR122-1	14	63009-63086(-)	intergenic	5p	78	-55	CGCTGCAGCGCTGAAGTATG	20	-1.14583	0	0	5	0.909449	0	0	0	0
nov-sit-miR122-2	8	13627308-13627386(-)	intergenic	5p	79	-49.7	CGCTGCAGCGCTGAAGTATG	20	-1.05745	0	0	5	0.909449	0	0	0	0	TACCAGGCGCTACGGCGCT				3
nov-sit-miR123	1	2112515-2112618(+)	intergenic	3p	104	-49.4	CGCCAAAGGAGAATTGCCCTG	21	-0.882143	0	0	0	0	0	0	130	3.25645	GTGCAATTCTCCTCTGGCATG				11	miR399	rco.zma.vvi.gma.sbi.ptc.tae.sly.mtr.ath.bdi.osa
nov-sit-miR124	3	20693288-20693408(-)	intergenic	3p	121	-63.9	CGAGACGTGTAAGCTTGGTGC	21	-0.875342	0	0	0	0	0	0	6	0.150298
nov-sit-miR125	2	4420872-4420982(+)	intergenic	5p	111	-51.14	CGACCAACTTAGACGGTTCTG	21	-0.881724	0	0	322	58.5685	0	0	0	0
nov-sit-miR126	2	44178217-44178323(-)	intergenic	3p	107	-63.5	CCGGTGTCATTTCCCCTGAAC	21	-1.04098	0	0	0	0	0	0	1529	38.3009	TCAGGAGAGATGACACCGACG	10	3	70	322
nov-sit-miR127	4	15650044-15650132(+)	intron	3p	89	-44.8	CCAGTAGAGTTGTGTAATCTTG	22	-1.49333	8	1.66815	0	0	0	0	16	0.400794	GGATTACACAACTATATTGGAA				1
nov-sit-miR128	2	44509392-44509477(+)	three_prime_UTR	5p	86	-61.8	CCACAAGATCACTGGATTTCT	21	-1.43721	0	0	0	0	11	2.50453	0	0
nov-sit-miR129	1	6734156-6734368(-)	intron	3p	213	-109.9	CACTCTGAGAGTTGATGGGCC	21	-1.19457	0	0	0	0	14	3.18759	8	0.200397
nov-sit-miR130	1	10696610-10696818(-)	intergenic	3p	209	-116.5	CAAGTTTAAGGACCGCTGGTG	21	-1.2663	0	0	0	0	6	1.36611	10	0.250496
nov-sit-miR131	9	18763159-18763306(+)	intergenic	5p	148	-29.3	CAAATTATAAATTGTTTTGGC	21	-0.887879	0	0	0	0	0	0	5	0.125248
nov-sit-miR132	1	612998-613356(+)	intron	5p	359	-205.6	ATTTGGATGTGATTTTGGTGA	21	-1.65806	0	0	0	0	0	0	16	0.400794
nov-sit-miR133	9	48103670-48103748(+)	intergenic	3p	79	-30.8	ATTTGATCCCGTGAGACGCCA	21	-0.855556	241	50.2529	424	77.1213	659	150.044	1380	34.5685	GGTCTTACAAGGTCAAGAAAAGG				1
nov-sit-miR134-1	5	19572153-19572333(+)	intergenic	3p	181	-98.7	ATTTCAGATTATTTGTGGTCC	21	-1.54219	0	0	0	0	0	0	6	0.150298
nov-sit-miR134-2	5	27421087-27421174(-)	intergenic	3p	88	-37.8	ATTTCAGATTATTTGTGGTCC	21	-1.4	0	0	0	0	0	0	6	0.150298
nov-sit-miR135	2	28318995-28319493(+)	intergenic	5p	499	-345.1	ATTGAAAGGAGGATGTGATGAT	22	-2.17044	0	0	0	0	0	0	43	1.07713	CATCACATCCTCCTTTCAATCT				1
nov-sit-miR136	9	50593812-50594020(-)	intergenic	5p	209	-79.34	ATTAGTGCGAACTCACGTGCA	21	-0.862391	0	0	0	0	0	0	5	0.125248
nov-sit-miR137-1	5	42414159-42414318(+)	intergenic	3p	160	-79.1	ATTAATTGAACTAAAGAGGGT	21	-1.27581	0	0	0	0	0	0	15	0.375745
nov-sit-miR137-2	4	1718921-1719076(-)	intron	3p	156	-88.2	ATTAATTGAACTAAAGAGGGT	21	-1.26	0	0	0	0	0	0	15	0.375745
nov-sit-miR138	3	6178532-6178706(+)	intergenic	3p	175	-86.6	ATGGCAGCCATTCTTGCTAAG	21	-1.0825	0	0	0	0	7	1.59379	0	0	TAGCCAAGAATGGCTTGCCTATC			3	4
nov-sit-miR139	2	37127715-37127982(-)	intergenic	5p	268	-143.8	ATGGATAGATAGAGCATGTAA	21	-1.51368	66	13.7622	0	0	11	2.50453	0	0
nov-sit-miR140	2	43821909-43822131(-)	intergenic	5p	223	-117.5	ATGCCGACTGGGTGGGATGCC	21	-1.08796	0	0	0	0	0	0	8	0.200397	AACCCCACCCAGTCGACATTG				3
nov-sit-miR141	7	21160031-21160344(+)	overlap	5p	314	-161.4	ATGATTGCAAGTCTTGCAGCA	21	-1.28095	3137	654.122	398	72.3921	1964	447.173	0	0	CTGCAGGACTCGCAATCATTT	49	2	28	9308
nov-sit-miR142	6	28698453-28698816(+)	intergenic	3p	364	-177.3	ATGAGAATTCGGAACAAGTTT	21	-1.48992	0	0	0	0	0	0	28	0.70139
nov-sit-miR143	9	50326887-50326971(+)	intergenic	3p	85	-40.2	ATCCTCAGTGGTGTAGATTAGG	22	-1.005	15	3.12778	6	1.09134	18	4.09833	60	1.50298	TAATTGCACCATTGAGAATGC			1	16
nov-sit-miR144-1	1	15128070-15128170(+)	intergenic	3p	101	-66.4	ATATTGATCGGTAAATCTGCA	21	-1.41277	7	1.45963	0	0	9	2.04916	52	1.30258
nov-sit-miR144-2	1	15128070-15128170(-)	intergenic	3p	101	-60.8	ATATTGATCGGTAAATCTGCA	21	-1.29362	7	1.45963	0	0	9	2.04916	52	1.30258	CAGATTTACCGATCAATATCT				4
nov-sit-miR145	5	33149460-33149555(-)	intron	5p	96	-48.5	ATATCACACGTAATCGATAGA	21	-1.56452	0	0	0	0	0	0	7	0.175347
nov-sit-miR146	5	22999858-23000063(-)	intergenic	5p	206	-86.72	ATAGTATGCCATTTAATAGGG	21	-1.29433	0	0	0	0	0	0	21	0.526042	CTATTAAATTGCATACCATAA			1	1
nov-sit-miR147	3	20546680-20546888(+)	intergenic	5p	209	-95.82	AGTGGGAACATGAAGGAATGC	21	-1.03032	0	0	7	1.27323	0	0	0	0
nov-sit-miR148	5	31415155-31415332(-)	intergenic	3p	178	-96.8	AGTGGATGGCGCGGGAGCTAA	21	-1.00833	17	3.54481	384	69.8457	0	0	0	0	AGCTGCCGACTCATCCATTCA		33	25	27	miR319	osa
nov-sit-miR149	5	2015280-2015460(+)	intergenic	3p	181	-93.4	AGTGAATGAAGCGGGAGGTAA	21	-0.953061	0	0	0	0	991	225.636	0	0	AGCTGCCGACTCATTCACCCA		17	260	54
nov-sit-miR150	2	17105810-17106044(+)	intergenic	5p	235	-102.3	AGTGAAATGCATTGTAGGTCT	21	-1.20353	6	1.25111	0	0	0	0	0	0
nov-sit-miR151	3	28288601-28288718(+)	intron	5p	118	-102.8	AGGGCTGAGGTTGAGCCACGT	21	-1.42778	0	0	0	0	0	0	12	0.300596
nov-sit-miR152	6	3529357-3529456(+)	intergenic	5p	100	-46.5	AGGATTAGATGGAACTGAACC	21	-1.10714	0	0	5	0.909449	0	0	0	0	TTCAGTTTCCTCTAATATCTCA	1	2	2	3
nov-sit-miR153	9	11838192-11838288(+)	intergenic	3p	97	-35.7	AGGATGAGCAAGATAACAGTG	21	-0.915385	0	0	9	1.63701	0	0	0	0
nov-sit-miR154-1	1	35447364-35447764(-)	intergenic	5p	401	-340.5	AGGAGTGTGCAACAAACTACG	21	-1.74615	0	0	0	0	9	2.04916	0	0
nov-sit-miR154-2	9	54147719-54147927(-)	intergenic	5p	209	-120	AGGAGTGTGCAACAAACTACG	21	-1.41176	0	0	0	0	9	2.04916	0	0
nov-sit-miR155	5	2004016-2004199(-)	intergenic	5p	184	-100	AGCTGCCGGTTCATGGATACC	21	-0.970874	0	0	0	0	35	7.96897	0	0	TGTGCATGACCCGGGAGATGA			2	3
nov-sit-miR156	7	10111847-10111961(+)	intron	5p	115	-75.6	AGCGGGTTTATCTGTGAGCCC	21	-1.30345	0	0	0	0	0	0	6	0.150298	GCTCGCGGGCAAACCTGCTTG				6
nov-sit-miR157	9	41508135-41508440(+)	intron	5p	306	-127.5	AGCCTGAACAAAAACTTGTGC	21	-1.275	0	0	0	0	0	0	6	0.150298
nov-sit-miR158-1	3	28288601-28288718(+)	intron	5p	118	-102.8	AGATCGGCACCGGAGGGCTGA	21	-1.42778	0	0	0	0	0	0	10	0.250496
nov-sit-miR158-2	9	41284819-41284905(-)	intergenic	5p	87	-47.2	AGATCGGCACCGGAGGGCTGA	21	-0.92549	0	0	0	0	0	0	10	0.250496
nov-sit-miR159	4	38545947-38546063(-)	intergenic	3p	117	-67.9	AGATCATGTTGTAGCTTCACT	21	-1.09516	0	0	166	30.1937	0	0	0	0	TGAAGCTGCCAGCATGATCTGG	117	10	36	3533	miR167	bdi.osa
nov-sit-miR160	7	20525456-20525622(-)	intergenic	5p	167	-87.3	AGAGAGCTCCTAAGAGCGGTA	21	-1.06463	0	0	28	5.09291	0	0	0	0
nov-sit-miR161	8	13527197-13527332(-)	intergenic	3p	136	-72.4	AGAATCCTGATGATGCTGCAT	21	-1.09697	5	1.04259	0	0	0	0	5	0.125248						miR172	bna.rco.zma.vvi.gma.sbi.ptc.sly.mtr.ath.osa.bdi
nov-sit-miR162	8	34859607-34860072(-)	overlap	5p	466	-201.5	ACTTCGTCGCAGAACGTCTTT	21	-1.07754	0	0	0	0	0	0	49	1.22743	AGACGTTCTGCAACGAAGTGC		1		17
nov-sit-miR163-1	1	23728033-23728241(+)	intergenic	5p	209	-133.3	ACTATTCACAAGTCAATGCGA	21	-1.73117	0	0	0	0	5	1.13842	87	2.17932
nov-sit-miR163-2	4	34727571-34727776(-)	intergenic	5p	206	-97.39	ACTATTCACAAGTCAATGCGA	21	-1.29853	0	0	0	0	5	1.13842	87	2.17932
nov-sit-miR164	6	3818766-3818880(+)	intron	3p	115	-79.6	ACGTGGACAAGGCCTCGGCGC	21	-1.02051	0	0	0	0	0	0	5	0.125248
nov-sit-miR165	5	5645264-5645347(+)	intron	3p	84	-42.3	AATTTTGGGACAGAGGTAGTA	21	-1.14324	0	0	0	0	0	0	7	0.175347
nov-sit-miR166	9	12372464-12372719(+)	intergenic	3p	256	-151.6	AATGAACAATTTGAGAGATGA	21	-1.39083	14	2.91926	0	0	0	0	0	0	ATCTCTCAGATTGTTCATTTG				1
nov-sit-miR167	5	4198929-4199362(+)	intron	3p	434	-253.7	AAGTTTAGGGACTGTTATGTG	21	-1.44971	0	0	0	0	0	0	6	0.150298
nov-sit-miR168	7	21438221-21438494(-)	intron	3p	274	-134.9	AAGTTTAAGGACCCAGATGCC	21	-1.39072	0	0	0	0	9	2.04916	0	0	CATTTGGGTCCTTAAACTTTT				1
nov-sit-miR169	2	40851993-40852098(-)	intron	3p	106	-59.8	AAGGAGAGTGTTTGATCAGCC	21	-1.17255	9	1.87667	0	0	0	0	12	0.300596	CTGATCACAAACTCTCCTTGA				2
nov-sit-miR170	9	53785399-53785597(-)	intron	3p	199	-80.2	AAGCAAGGATTAGTTAGATGA	21	-1.16232	51	10.6344	0	0	0	0	0	0	ATCTTACTAATCACTGCTTAG				1
nov-sit-miR171-1	6	4361534-4362032(+)	overlap	3p	499	-342.8	AAACTTCTCGCAGACATGATCA	22	-1.7401	17	3.54481	0	0	0	0	0	0
nov-sit-miR171-2	6	4363872-4364370(+)	intergenic	3p	499	-323.7	AAACTTCTCGCAGACATGATCA	22	-1.6772	17	3.54481	0	0	0	0	0	0
nov-sit-miR171-3	6	4361534-4362032(-)	intergenic	3p	499	-362.41	AAACTTCTCGCAGACATGATCA	22	-1.83964	17	3.54481	0	0	0	0	0	0
nov-sit-miR171-4	6	4363872-4364370(-)	intergenic	3p	499	-347.01	AAACTTCTCGCAGACATGATCA	22	-1.79798	17	3.54481	0	0	0	0	0	0	ATCATGTCTGCGAGAAGTTTTT	1			13
nov-sit-miR172-1	9	16665317-16665416(+)	intergenic	5p	100	-59.7	AAAATACAAATAAAAACATGC	21	-2.13214	0	0	0	0	7	1.59379	0	0
nov-sit-miR172-2	9	16665317-16665416(+)	intergenic	5p	100	-59.7	AAAATACAAATAAAAACATGC	21	-2.13214	0	0	0	0	7	1.59379	0	0
nov-sit-miR172-3	9	16665317-16665416(+)	intergenic	5p	100	-59.7	AAAATACAAATAAAAACATGC	21	-2.13214	0	0	0	0	7	1.59379	0	0
nov-sit-miR172-4	9	16665317-16665416(+)	intergenic	5p	100	-59.7	AAAATACAAATAAAAACATGC	21	-2.13214	0	0	0	0	7	1.59379	0	0
nov-sit-miR172-5	9	16665317-16665416(-)	intron	5p	100	-60.6	AAAATACAAATAAAAACATGC	21	-2.16429	0	0	0	0	7	1.59379	0	0	ATGTTTTTATTTGTATTTTCC				1
* Genome location of novel miRNA precursors based on the current foxtail millet genome annotation (164).
Intron/Intergenic' indicates the full length of precursor is located within that region of corresponding transcript,
Overlap' indicates the precursor sequence overlaps with intron and exon of a gene.
