# Supplementary material for: Genome-wide characterization of microRNA in foxtail millet (Setaria italica)
Source: BMC Plant Biol. 2013 Dec 13;13:212. doi: 10.1186/1471-2229-13-212 (PMC3878754; doi:10.1186/1471-2229-13-212)
Supplement: Additional file 6 — Potential targets of all miRNAs. Annotations were retrieved from the InterPro database. [file 1471-2229-13-212-S6.xlsx]

## Sheet: all_iprscan_uniq_iprscan_target
Additional ﬁle 6: Potential targets of all miRNAs. Annotations were retrieved from the InterPro database.
miRNA ID	Target ID	InterPro ID	InterPro description	GO annotation	penalty score	position weighted penalty score	MFE ratio
nov-sit-miR02	Si019352m|pacid:19688514	IPR000719	Protein kinase, catalytic domain	Molecular Function: protein kinase activity (GO:0004672), Molecular Function: ATP binding (GO:0005524), Biological Process: protein phosphorylation (GO:0006468)	2.5	3.5	0.754967
		IPR001611	Leucine-rich repeat	Molecular Function: protein binding (GO:0005515)	2.5	3.5	0.754967
		IPR002290	Serine/threonine- / dual-specificity protein kinase, catalytic domain	Molecular Function: protein kinase activity (GO:0004672), Molecular Function: ATP binding (GO:0005524), Biological Process: protein phosphorylation (GO:0006468)	2.5	3.5	0.754967
		IPR003591	Leucine-rich repeat, typical subtype		2.5	3.5	0.754967
		IPR008271	Serine/threonine-protein kinase, active site	Molecular Function: protein serine/threonine kinase activity (GO:0004674), Biological Process: protein phosphorylation (GO:0006468)	2.5	3.5	0.754967
		IPR011009	Protein kinase-like domain	Molecular Function: transferase activity, transferring phosphorus-containing groups (GO:0016772)	2.5	3.5	0.754967
		IPR013210	Leucine-rich repeat-containing N-terminal, type 2		2.5	3.5	0.754967
		IPR017441	Protein kinase, ATP binding site	Molecular Function: ATP binding (GO:0005524)	2.5	3.5	0.754967
		IPR020635	Tyrosine-protein kinase, catalytic domain	Molecular Function: protein tyrosine kinase activity (GO:0004713), Biological Process: protein phosphorylation (GO:0006468)	2.5	3.5	0.754967
		IPR025875	Leucine rich repeat 4		2.5	3.5	0.754967
nov-sit-miR03	Si010616m|pacid:19696886	IPR022967	RNA-binding domain, S1		2	2.5	0.803874
		IPR026699	Exosome complex RNA-binding protein 1/RRP40/RRP4	Cellular Component: exosome (RNase complex) (GO:0000178), Molecular Function: RNA binding (GO:0003723)	2	2.5	0.803874
	Si020179m|pacid:19688596	IPR002885	Pentatricopeptide repeat		3	3.5	0.754768
		IPR011990	Tetratricopeptide-like helical	Molecular Function: protein binding (GO:0005515)	3	3.5	0.754768
nov-sit-miR04	Si016421m|pacid:19690003	IPR000873	AMP-dependent synthetase/ligase	Molecular Function: catalytic activity (GO:0003824), Biological Process: metabolic process (GO:0008152)	3	3.5	0.752137
		IPR011904	Acetate-CoA ligase	Molecular Function: acetate-CoA ligase activity (GO:0003987), Molecular Function: AMP binding (GO:0016208), Biological Process: acetyl-CoA biosynthetic process from acetate (GO:0019427)	3	3.5	0.752137
		IPR020845	AMP-binding, conserved site		3	3.5	0.752137
		IPR024597	Acyl-CoA synthase, domain of unknown function DUF3448		3	3.5	0.752137
		IPR025110	Domain of unknown function DUF4009		3	3.5	0.752137
nov-sit-miR05	Si000283m|pacid:19673633	IPR001356	Homeodomain	Molecular Function: sequence-specific DNA binding transcription factor activity (GO:0003700), Biological Process: regulation of transcription, DNA-dependent (GO:0006355), Molecular Function: sequence-specific DNA binding (GO:0043565)	1	1.5	0.875256
		IPR002913	Lipid-binding START		1	1.5	0.875256
		IPR009057	Homeodomain-like	Molecular Function: DNA binding (GO:0003677)	1	1.5	0.875256
		IPR013978	MEKHLA		1	1.5	0.875256
		IPR023393	START-like domain		1	1.5	0.875256
	Si021201m|pacid:19701825	IPR001356	Homeodomain	Molecular Function: sequence-specific DNA binding transcription factor activity (GO:0003700), Biological Process: regulation of transcription, DNA-dependent (GO:0006355), Molecular Function: sequence-specific DNA binding (GO:0043565)	1	1.5	0.875256
		IPR002913	Lipid-binding START		1	1.5	0.875256
		IPR009057	Homeodomain-like	Molecular Function: DNA binding (GO:0003677)	1	1.5	0.875256
		IPR013978	MEKHLA		1	1.5	0.875256
		IPR023393	START-like domain		1	1.5	0.875256
	Si034228m|pacid:19683970	IPR001356	Homeodomain	Molecular Function: sequence-specific DNA binding transcription factor activity (GO:0003700), Biological Process: regulation of transcription, DNA-dependent (GO:0006355), Molecular Function: sequence-specific DNA binding (GO:0043565)	1	1.5	0.875256
		IPR002913	Lipid-binding START		1	1.5	0.875256
		IPR009057	Homeodomain-like	Molecular Function: DNA binding (GO:0003677)	1	1.5	0.875256
		IPR013978	MEKHLA		1	1.5	0.875256
		IPR023393	START-like domain		1	1.5	0.875256
	Si034251m|pacid:19684049	IPR001356	Homeodomain	Molecular Function: sequence-specific DNA binding transcription factor activity (GO:0003700), Biological Process: regulation of transcription, DNA-dependent (GO:0006355), Molecular Function: sequence-specific DNA binding (GO:0043565)	1	1.5	0.875256
		IPR002913	Lipid-binding START		1	1.5	0.875256
		IPR009057	Homeodomain-like	Molecular Function: DNA binding (GO:0003677)	1	1.5	0.875256
		IPR013978	MEKHLA		1	1.5	0.875256
		IPR023393	START-like domain		1	1.5	0.875256
	Si034254m|pacid:19681172	IPR001356	Homeodomain	Molecular Function: sequence-specific DNA binding transcription factor activity (GO:0003700), Biological Process: regulation of transcription, DNA-dependent (GO:0006355), Molecular Function: sequence-specific DNA binding (GO:0043565)	1	1.5	0.875256
		IPR002913	Lipid-binding START		1	1.5	0.875256
		IPR009057	Homeodomain-like	Molecular Function: DNA binding (GO:0003677)	1	1.5	0.875256
		IPR013978	MEKHLA		1	1.5	0.875256
		IPR023393	START-like domain		1	1.5	0.875256
nov-sit-miR07	Si009284m|pacid:19694691	IPR001611	Leucine-rich repeat	Molecular Function: protein binding (GO:0005515)	1.5	2.5	0.888337
		IPR003591	Leucine-rich repeat, typical subtype		1.5	2.5	0.888337
		IPR013210	Leucine-rich repeat-containing N-terminal, type 2		1.5	2.5	0.888337
	Si016453m|pacid:19686254	IPR000225	Armadillo	Molecular Function: protein binding (GO:0005515)	1.5	2.5	0.777096
		IPR003613	U box domain	Cellular Component: ubiquitin ligase complex (GO:0000151), Molecular Function: ubiquitin-protein ligase activity (GO:0004842), Biological Process: protein ubiquitination (GO:0016567)	1.5	2.5	0.777096
		IPR011989	Armadillo-like helical		1.5	2.5	0.777096
		IPR013083	Zinc finger, RING/FYVE/PHD-type		1.5	2.5	0.777096
		IPR016024	Armadillo-type fold	Molecular Function: binding (GO:0005488)	1.5	2.5	0.777096
	Si025980m|pacid:19706772	IPR001611	Leucine-rich repeat	Molecular Function: protein binding (GO:0005515)	2	3.5	0.833333
		IPR003591	Leucine-rich repeat, typical subtype		2	3.5	0.833333
nov-sit-miR08	Si010025m|pacid:19694685	IPR000217	Tubulin	Molecular Function: GTP binding (GO:0005525), Cellular Component: microtubule (GO:0005874), Biological Process: microtubule-based process (GO:0007017)	3	4	0.765193
		IPR002454	Gamma tubulin	Molecular Function: GTP binding (GO:0005525), Cellular Component: microtubule (GO:0005874), Biological Process: microtubule-based process (GO:0007017)	3	4	0.765193
		IPR003008	Tubulin/FtsZ, GTPase domain	Cellular Component: protein complex (GO:0043234), Biological Process: protein polymerization (GO:0051258)	3	4	0.765193
		IPR008280	Tubulin/FtsZ, C-terminal	Molecular Function: GTPase activity (GO:0003924), Molecular Function: GTP binding (GO:0005525), Biological Process: GTP catabolic process (GO:0006184), Cellular Component: protein complex (GO:0043234), Biological Process: protein polymerization (GO:0051258)	3	4	0.765193
		IPR017975	Tubulin, conserved site	Molecular Function: GTP binding (GO:0005525), Cellular Component: microtubule (GO:0005874), Biological Process: microtubule-based process (GO:0007017)	3	4	0.765193
		IPR018316	Tubulin/FtsZ, 2-layer sandwich domain	Molecular Function: GTPase activity (GO:0003924), Molecular Function: GTP binding (GO:0005525), Biological Process: GTP catabolic process (GO:0006184), Cellular Component: protein complex (GO:0043234), Biological Process: protein polymerization (GO:0051258)	3	4	0.765193
		IPR023123	Tubulin, C-terminal		3	4	0.765193
nov-sit-miR09	Si021596m|pacid:19702170	IPR012416	Calmodulin binding protein-like		3	4	0.802817
nov-sit-miR100	Si009629m|pacid:19696526	IPR002792	TRAM domain		1.5	2.5	0.914286
		IPR005839	Methylthiotransferase	Molecular Function: transferase activity (GO:0016740), Biological Process: macromolecule modification (GO:0043412), Molecular Function: 4 iron, 4 sulfur cluster binding (GO:0051539)	1.5	2.5	0.914286
		IPR006466	MiaB-like tRNA modifying enzyme, archaeal-type		1.5	2.5	0.914286
		IPR006638	Elongator protein 3/MiaB/NifB	Molecular Function: catalytic activity (GO:0003824), Molecular Function: iron-sulfur cluster binding (GO:0051536)	1.5	2.5	0.914286
		IPR007197	Radical SAM	Molecular Function: catalytic activity (GO:0003824), Molecular Function: iron-sulfur cluster binding (GO:0051536)	1.5	2.5	0.914286
		IPR013848	Methylthiotransferase, N-terminal	Molecular Function: catalytic activity (GO:0003824), Biological Process: RNA modification (GO:0009451), Molecular Function: 4 iron, 4 sulfur cluster binding (GO:0051539)	1.5	2.5	0.914286
		IPR020612	Methylthiotransferase, conserved site	Cellular Component: cellular_component (GO:0005575), Molecular Function: 4 iron, 4 sulfur cluster binding (GO:0051539)	1.5	2.5	0.914286
		IPR023404	Radical SAM, alpha/beta horseshoe		1.5	2.5	0.914286
	Si016148m|pacid:19689577	IPR019460	Autophagy-related protein 11		3	3.5	0.760465
	Si017474m|pacid:19689353	IPR002067	Mitochondrial carrier protein	Biological Process: transmembrane transport (GO:0055085)	3	4	0.763224
		IPR002113	Adenine nucleotide translocator 1	Molecular Function: transporter activity (GO:0005215), Cellular Component: mitochondrial inner membrane (GO:0005743), Biological Process: transport (GO:0006810), Biological Process: transmembrane transport (GO:0055085)	3	4	0.763224
		IPR018108	Mitochondrial substrate/solute carrier		3	4	0.763224
		IPR023395	Mitochondrial carrier domain		3	4	0.763224
	Si017478m|pacid:19689354	IPR002067	Mitochondrial carrier protein	Biological Process: transmembrane transport (GO:0055085)	3	4	0.763224
		IPR002113	Adenine nucleotide translocator 1	Molecular Function: transporter activity (GO:0005215), Cellular Component: mitochondrial inner membrane (GO:0005743), Biological Process: transport (GO:0006810), Biological Process: transmembrane transport (GO:0055085)	3	4	0.763224
		IPR018108	Mitochondrial substrate/solute carrier		3	4	0.763224
		IPR023395	Mitochondrial carrier domain		3	4	0.763224
	Si035170m|pacid:19684782	IPR001680	WD40 repeat	Molecular Function: protein binding (GO:0005515)	2	2.5	0.863524
		IPR015943	WD40/YVTN repeat-like-containing domain	Molecular Function: protein binding (GO:0005515)	2	2.5	0.863524
		IPR017986	WD40-repeat-containing domain	Molecular Function: protein binding (GO:0005515)	2	2.5	0.863524
		IPR019775	WD40 repeat, conserved site		2	2.5	0.863524
	Si035172m|pacid:19684783	IPR001680	WD40 repeat	Molecular Function: protein binding (GO:0005515)	2	2.5	0.863524
		IPR015943	WD40/YVTN repeat-like-containing domain	Molecular Function: protein binding (GO:0005515)	2	2.5	0.863524
		IPR017986	WD40-repeat-containing domain	Molecular Function: protein binding (GO:0005515)	2	2.5	0.863524
		IPR019775	WD40 repeat, conserved site		2	2.5	0.863524
nov-sit-miR10	Si014064m|pacid:19691405	IPR007656	Zein-binding domain		3	4	0.804749
nov-sit-miR104	Si029945m|pacid:19710112	IPR001005	SANT/Myb domain	Molecular Function: chromatin binding (GO:0003682)	2.5	3.5	0.78043
		IPR006447	Myb domain, plants		2.5	3.5	0.78043
		IPR009057	Homeodomain-like	Molecular Function: DNA binding (GO:0003677)	2.5	3.5	0.78043
		IPR017930	Myb domain		2.5	3.5	0.78043
		IPR025756	MYB-CC type transcription factor, LHEQLE-containing domain		2.5	3.5	0.78043
	Si030320m|pacid:19710113	IPR001005	SANT/Myb domain	Molecular Function: chromatin binding (GO:0003682)	2.5	3.5	0.78043
		IPR006447	Myb domain, plants		2.5	3.5	0.78043
		IPR009057	Homeodomain-like	Molecular Function: DNA binding (GO:0003677)	2.5	3.5	0.78043
		IPR017930	Myb domain		2.5	3.5	0.78043
		IPR025756	MYB-CC type transcription factor, LHEQLE-containing domain		2.5	3.5	0.78043
nov-sit-miR105	Si015592m|pacid:19691803	IPR002885	Pentatricopeptide repeat		2	2	0.800995
		IPR011990	Tetratricopeptide-like helical	Molecular Function: protein binding (GO:0005515)	2	2	0.800995
nov-sit-miR106	Si004996m|pacid:19675185	IPR001128	Cytochrome P450	Molecular Function: iron ion binding (GO:0005506), Molecular Function: electron carrier activity (GO:0009055), Molecular Function: oxidoreductase activity, acting on paired donors, with incorporation or reduction of molecular oxygen (GO:0016705), Molecular Function: heme binding (GO:0020037), Biological Process: oxidation-reduction process (GO:0055114)	2.5	3.5	0.75
		IPR002401	Cytochrome P450, E-class, group I	Molecular Function: iron ion binding (GO:0005506), Molecular Function: oxidoreductase activity, acting on paired donors, with incorporation or reduction of molecular oxygen (GO:0016705), Molecular Function: heme binding (GO:0020037), Biological Process: oxidation-reduction process (GO:0055114)	2.5	3.5	0.75
		IPR017972	Cytochrome P450, conserved site	Molecular Function: oxidoreductase activity, acting on paired donors, with incorporation or reduction of molecular oxygen (GO:0016705), Biological Process: oxidation-reduction process (GO:0055114)	2.5	3.5	0.75
nov-sit-miR108	Si006371m|pacid:19703368	IPR001471	AP2/ERF domain	Molecular Function: sequence-specific DNA binding transcription factor activity (GO:0003700), Biological Process: regulation of transcription, DNA-dependent (GO:0006355)	1.5	2	0.899263
		IPR016177	DNA-binding, integrase-type	Molecular Function: DNA binding (GO:0003677)	1.5	2	0.899263
	Si012635m|pacid:19694488	IPR001471	AP2/ERF domain	Molecular Function: sequence-specific DNA binding transcription factor activity (GO:0003700), Biological Process: regulation of transcription, DNA-dependent (GO:0006355)	2	3	0.822055
		IPR016177	DNA-binding, integrase-type	Molecular Function: DNA binding (GO:0003677)	2	3	0.822055
	Si025305m|pacid:19699118	IPR001471	AP2/ERF domain	Molecular Function: sequence-specific DNA binding transcription factor activity (GO:0003700), Biological Process: regulation of transcription, DNA-dependent (GO:0006355)	1.5	2	0.899263
		IPR016177	DNA-binding, integrase-type	Molecular Function: DNA binding (GO:0003677)	1.5	2	0.899263
	Si028708m|pacid:19713344	IPR000432	DNA mismatch repair protein MutS, C-terminal	Molecular Function: ATP binding (GO:0005524), Biological Process: mismatch repair (GO:0006298), Molecular Function: mismatched DNA binding (GO:0030983)	3	4	0.765625
		IPR007695	DNA mismatch repair protein MutS-like, N-terminal	Molecular Function: ATP binding (GO:0005524), Biological Process: mismatch repair (GO:0006298), Molecular Function: mismatched DNA binding (GO:0030983)	3	4	0.765625
		IPR007696	DNA mismatch repair protein MutS, core	Molecular Function: ATP binding (GO:0005524), Biological Process: mismatch repair (GO:0006298), Molecular Function: mismatched DNA binding (GO:0030983)	3	4	0.765625
		IPR007860	DNA mismatch repair protein MutS, connector	Molecular Function: ATP binding (GO:0005524), Biological Process: mismatch repair (GO:0006298), Molecular Function: mismatched DNA binding (GO:0030983)	3	4	0.765625
		IPR007861	DNA mismatch repair protein MutS, clamp	Molecular Function: ATP binding (GO:0005524), Biological Process: mismatch repair (GO:0006298), Molecular Function: mismatched DNA binding (GO:0030983)	3	4	0.765625
		IPR015536	DNA mismatch repair protein MutS-homologue MSH6		3	4	0.765625
		IPR016151	DNA mismatch repair protein MutS, N-terminal	Molecular Function: ATP binding (GO:0005524), Biological Process: mismatch repair (GO:0006298), Molecular Function: mismatched DNA binding (GO:0030983)	3	4	0.765625
		IPR017261	DNA mismatch repair protein Msh6		3	4	0.765625
	Si029636m|pacid:19713496	IPR001471	AP2/ERF domain	Molecular Function: sequence-specific DNA binding transcription factor activity (GO:0003700), Biological Process: regulation of transcription, DNA-dependent (GO:0006355)	1.5	2	0.899263
		IPR016177	DNA-binding, integrase-type	Molecular Function: DNA binding (GO:0003677)	1.5	2	0.899263
	Si036068m|pacid:19681311	IPR001471	AP2/ERF domain	Molecular Function: sequence-specific DNA binding transcription factor activity (GO:0003700), Biological Process: regulation of transcription, DNA-dependent (GO:0006355)	1.5	2	0.899263
		IPR016177	DNA-binding, integrase-type	Molecular Function: DNA binding (GO:0003677)	1.5	2	0.899263
nov-sit-miR109	Si000392m|pacid:19676690	IPR003855	K+ potassium transporter	Molecular Function: potassium ion transmembrane transporter activity (GO:0015079), Cellular Component: membrane (GO:0016020), Biological Process: potassium ion transmembrane transport (GO:0071805)	2.5	3.5	0.807292
	Si034035m|pacid:19684619	IPR000560	Histidine phosphatase superfamily, clade-2	Molecular Function: acid phosphatase activity (GO:0003993)	2.5	4	0.780374
		IPR011761	ATP-grasp fold	Molecular Function: ATP binding (GO:0005524), Molecular Function: metal ion binding (GO:0046872)	2.5	4	0.780374
nov-sit-miR110	Si000907m|pacid:19678185	IPR001005	SANT/Myb domain	Molecular Function: chromatin binding (GO:0003682)	1	2	0.86637
		IPR009057	Homeodomain-like	Molecular Function: DNA binding (GO:0003677)	1	2	0.86637
		IPR016310	Transcription factor, GAMYB		1	2	0.86637
		IPR017930	Myb domain		1	2	0.86637
	Si012032m|pacid:19695356	IPR001005	SANT/Myb domain	Molecular Function: chromatin binding (GO:0003682)	2.5	4	0.841849
		IPR009057	Homeodomain-like	Molecular Function: DNA binding (GO:0003677)	2.5	4	0.841849
		IPR017930	Myb domain		2.5	4	0.841849
	Si015815m|pacid:19693100	IPR001005	SANT/Myb domain	Molecular Function: chromatin binding (GO:0003682)	2.5	4	0.841849
		IPR009057	Homeodomain-like	Molecular Function: DNA binding (GO:0003677)	2.5	4	0.841849
		IPR017930	Myb domain		2.5	4	0.841849
	Si020945m|pacid:19697844	IPR001098	DNA-directed DNA polymerase, family A, palm domain	Molecular Function: DNA binding (GO:0003677), Molecular Function: DNA-directed DNA polymerase activity (GO:0003887), Biological Process: DNA replication (GO:0006260)	2.5	3.5	0.783708
		IPR001650	Helicase, C-terminal	Molecular Function: nucleic acid binding (GO:0003676), Molecular Function: helicase activity (GO:0004386), Molecular Function: ATP binding (GO:0005524)	2.5	3.5	0.783708
		IPR002298	DNA polymerase A	Molecular Function: DNA binding (GO:0003677), Molecular Function: DNA-directed DNA polymerase activity (GO:0003887), Biological Process: DNA replication (GO:0006260)	2.5	3.5	0.783708
		IPR011545	DNA/RNA helicase, DEAD/DEAH box type, N-terminal	Molecular Function: nucleic acid binding (GO:0003676), Molecular Function: ATP binding (GO:0005524), Molecular Function: ATP-dependent helicase activity (GO:0008026)	2.5	3.5	0.783708
		IPR014001	Helicase, superfamily 1/2, ATP-binding domain		2.5	3.5	0.783708
	Si039629m|pacid:19681059	IPR001005	SANT/Myb domain	Molecular Function: chromatin binding (GO:0003682)	2	3	0.88835
		IPR001345	Phosphoglycerate/bisphosphoglycerate mutase, active site	Molecular Function: catalytic activity (GO:0003824), Biological Process: metabolic process (GO:0008152)	2	3	0.88835
		IPR009057	Homeodomain-like	Molecular Function: DNA binding (GO:0003677)	2	3	0.88835
		IPR017930	Myb domain		2	3	0.88835
nov-sit-miR111	Si033949m|pacid:19681053	IPR001046	Natural resistance-associated macrophage protein	Molecular Function: transporter activity (GO:0005215), Biological Process: transport (GO:0006810), Cellular Component: membrane (GO:0016020)	2	2.5	0.829787
		IPR017187	Ethylene-insensitive 2		2	2.5	0.829787
nov-sit-miR113	Si001804m|pacid:19677692	IPR004333	Transcription factor, SBP-box	Molecular Function: DNA binding (GO:0003677), Cellular Component: nucleus (GO:0005634)	1	1	0.888889
	Si006471m|pacid:19705892	IPR004333	Transcription factor, SBP-box	Molecular Function: DNA binding (GO:0003677), Cellular Component: nucleus (GO:0005634)	1	1	0.888889
	Si006472m|pacid:19705891	IPR004333	Transcription factor, SBP-box	Molecular Function: DNA binding (GO:0003677), Cellular Component: nucleus (GO:0005634)	1	1	0.888889
	Si010262m|pacid:19696600	IPR004333	Transcription factor, SBP-box	Molecular Function: DNA binding (GO:0003677), Cellular Component: nucleus (GO:0005634)	1	1	0.87703
	Si013747m|pacid:19692046	IPR004333	Transcription factor, SBP-box	Molecular Function: DNA binding (GO:0003677), Cellular Component: nucleus (GO:0005634)	1	1	0.888889
	Si013870m|pacid:19691313	IPR004333	Transcription factor, SBP-box	Molecular Function: DNA binding (GO:0003677), Cellular Component: nucleus (GO:0005634)	1	1	0.883721
	Si017749m|pacid:19689830	IPR004333	Transcription factor, SBP-box	Molecular Function: DNA binding (GO:0003677), Cellular Component: nucleus (GO:0005634)	1	1	0.888889
	Si030195m|pacid:19713916	IPR004333	Transcription factor, SBP-box	Molecular Function: DNA binding (GO:0003677), Cellular Component: nucleus (GO:0005634)	1	1	0.883721
	Si031154m|pacid:19710244	IPR004333	Transcription factor, SBP-box	Molecular Function: DNA binding (GO:0003677), Cellular Component: nucleus (GO:0005634)	2	2	0.866667
		IPR017238	Squamosa promoter-binding protein		2	2	0.866667
nov-sit-miR115	Si000552m|pacid:19674563	IPR000571	Zinc finger, CCCH-type	Molecular Function: nucleic acid binding (GO:0003676), Molecular Function: zinc ion binding (GO:0008270)	2.5	3	0.80574
	Si000558m|pacid:19675498	IPR000719	Protein kinase, catalytic domain	Molecular Function: protein kinase activity (GO:0004672), Molecular Function: ATP binding (GO:0005524), Biological Process: protein phosphorylation (GO:0006468)	2.5	3.5	0.76484
		IPR002290	Serine/threonine- / dual-specificity protein kinase, catalytic domain	Molecular Function: protein kinase activity (GO:0004672), Molecular Function: ATP binding (GO:0005524), Biological Process: protein phosphorylation (GO:0006468)	2.5	3.5	0.76484
		IPR008271	Serine/threonine-protein kinase, active site	Molecular Function: protein serine/threonine kinase activity (GO:0004674), Biological Process: protein phosphorylation (GO:0006468)	2.5	3.5	0.76484
		IPR011009	Protein kinase-like domain	Molecular Function: transferase activity, transferring phosphorus-containing groups (GO:0016772)	2.5	3.5	0.76484
		IPR017441	Protein kinase, ATP binding site	Molecular Function: ATP binding (GO:0005524)	2.5	3.5	0.76484
		IPR020635	Tyrosine-protein kinase, catalytic domain	Molecular Function: protein tyrosine kinase activity (GO:0004713), Biological Process: protein phosphorylation (GO:0006468)	2.5	3.5	0.76484
		IPR025287	Wall-associated receptor kinase galacturonan-binding domain	Molecular Function: polysaccharide binding (GO:0030247)	2.5	3.5	0.76484
	Si011168m|pacid:19695334	IPR005123	Oxoglutarate/iron-dependent dioxygenase	Molecular Function: oxidoreductase activity (GO:0016491), Molecular Function: oxidoreductase activity, acting on paired donors, with incorporation or reduction of molecular oxygen, 2-oxoglutarate as one donor, and incorporation of one atom each of oxygen into both donors (GO:0016706), Biological Process: oxidation-reduction process (GO:0055114)	2	2.5	0.766454
	Si013162m|pacid:19691567	IPR000695	ATPase, P-type, H+ transporting proton pump	Molecular Function: ATP binding (GO:0005524), Molecular Function: ATPase activity, coupled to transmembrane movement of ions, phosphorylative mechanism (GO:0015662), Cellular Component: membrane (GO:0016020)	0.5	1	0.860511
		IPR001757	ATPase, P-type, K/Mg/Cd/Cu/Zn/Na/Ca/Na/H-transporter	Molecular Function: ATP binding (GO:0005524), Biological Process: cation transport (GO:0006812), Molecular Function: ATPase activity, coupled to transmembrane movement of ions, phosphorylative mechanism (GO:0015662), Cellular Component: membrane (GO:0016020)	0.5	1	0.860511
		IPR004014	ATPase, P-type cation-transporter, N-terminal		0.5	1	0.860511
		IPR005834	Haloacid dehalogenase-like hydrolase	Molecular Function: catalytic activity (GO:0003824), Biological Process: metabolic process (GO:0008152)	0.5	1	0.860511
		IPR006068	ATPase, P-type cation-transporter, C-terminal		0.5	1	0.860511
		IPR006408	ATPase, P-type, calcium-transporting, PMCA-type	Molecular Function: calcium-transporting ATPase activity (GO:0005388), Molecular Function: ATP binding (GO:0005524), Biological Process: ATP biosynthetic process (GO:0006754), Cellular Component: membrane (GO:0016020), Biological Process: calcium ion transmembrane transport (GO:0070588)	0.5	1	0.860511
		IPR008250	ATPase, P-type, ATPase-associated domain	Molecular Function: nucleotide binding (GO:0000166), Molecular Function: metal ion binding (GO:0046872)	0.5	1	0.860511
		IPR018303	ATPase, P-type phosphorylation site		0.5	1	0.860511
		IPR023214	HAD-like domain		0.5	1	0.860511
		IPR023298	ATPase, P-type, transmembrane domain		0.5	1	0.860511
		IPR023299	ATPase, P-type, cytoplasmic domain N		0.5	1	0.860511
		IPR023300	ATPase, P-type, cytoplasmic transduction domain A		0.5	1	0.860511
		IPR024750	Calcium-transporting ATPase, N-terminal autoinhibitory domain	Molecular Function: calmodulin binding (GO:0005516)	0.5	1	0.860511
	Si013175m|pacid:19691568	IPR001757	ATPase, P-type, K/Mg/Cd/Cu/Zn/Na/Ca/Na/H-transporter	Molecular Function: ATP binding (GO:0005524), Biological Process: cation transport (GO:0006812), Molecular Function: ATPase activity, coupled to transmembrane movement of ions, phosphorylative mechanism (GO:0015662), Cellular Component: membrane (GO:0016020)	0.5	1	0.860511
		IPR004014	ATPase, P-type cation-transporter, N-terminal		0.5	1	0.860511
		IPR005834	Haloacid dehalogenase-like hydrolase	Molecular Function: catalytic activity (GO:0003824), Biological Process: metabolic process (GO:0008152)	0.5	1	0.860511
		IPR006068	ATPase, P-type cation-transporter, C-terminal		0.5	1	0.860511
		IPR006069	ATPase, P-type cation exchange, alpha subunit	Biological Process: ATP biosynthetic process (GO:0006754), Molecular Function: ATPase activity, coupled to transmembrane movement of ions, phosphorylative mechanism (GO:0015662), Cellular Component: membrane (GO:0016020)	0.5	1	0.860511
		IPR006408	ATPase, P-type, calcium-transporting, PMCA-type	Molecular Function: calcium-transporting ATPase activity (GO:0005388), Molecular Function: ATP binding (GO:0005524), Biological Process: ATP biosynthetic process (GO:0006754), Cellular Component: membrane (GO:0016020), Biological Process: calcium ion transmembrane transport (GO:0070588)	0.5	1	0.860511
		IPR008250	ATPase, P-type, ATPase-associated domain	Molecular Function: nucleotide binding (GO:0000166), Molecular Function: metal ion binding (GO:0046872)	0.5	1	0.860511
		IPR018303	ATPase, P-type phosphorylation site		0.5	1	0.860511
		IPR023214	HAD-like domain		0.5	1	0.860511
		IPR023298	ATPase, P-type, transmembrane domain		0.5	1	0.860511
		IPR023299	ATPase, P-type, cytoplasmic domain N		0.5	1	0.860511
		IPR023300	ATPase, P-type, cytoplasmic transduction domain A		0.5	1	0.860511
		IPR023306	ATPase, cation-transporting, domain N	Molecular Function: hydrolase activity, acting on acid anhydrides, catalyzing transmembrane movement of substances (GO:0016820)	0.5	1	0.860511
		IPR024750	Calcium-transporting ATPase, N-terminal autoinhibitory domain	Molecular Function: calmodulin binding (GO:0005516)	0.5	1	0.860511
	Si013182m|pacid:19691569	IPR000695	ATPase, P-type, H+ transporting proton pump	Molecular Function: ATP binding (GO:0005524), Molecular Function: ATPase activity, coupled to transmembrane movement of ions, phosphorylative mechanism (GO:0015662), Cellular Component: membrane (GO:0016020)	0.5	1	0.860511
		IPR001757	ATPase, P-type, K/Mg/Cd/Cu/Zn/Na/Ca/Na/H-transporter	Molecular Function: ATP binding (GO:0005524), Biological Process: cation transport (GO:0006812), Molecular Function: ATPase activity, coupled to transmembrane movement of ions, phosphorylative mechanism (GO:0015662), Cellular Component: membrane (GO:0016020)	0.5	1	0.860511
		IPR004014	ATPase, P-type cation-transporter, N-terminal		0.5	1	0.860511
		IPR005834	Haloacid dehalogenase-like hydrolase	Molecular Function: catalytic activity (GO:0003824), Biological Process: metabolic process (GO:0008152)	0.5	1	0.860511
		IPR006068	ATPase, P-type cation-transporter, C-terminal		0.5	1	0.860511
		IPR006408	ATPase, P-type, calcium-transporting, PMCA-type	Molecular Function: calcium-transporting ATPase activity (GO:0005388), Molecular Function: ATP binding (GO:0005524), Biological Process: ATP biosynthetic process (GO:0006754), Cellular Component: membrane (GO:0016020), Biological Process: calcium ion transmembrane transport (GO:0070588)	0.5	1	0.860511
		IPR008250	ATPase, P-type, ATPase-associated domain	Molecular Function: nucleotide binding (GO:0000166), Molecular Function: metal ion binding (GO:0046872)	0.5	1	0.860511
		IPR018303	ATPase, P-type phosphorylation site		0.5	1	0.860511
		IPR023214	HAD-like domain		0.5	1	0.860511
		IPR023298	ATPase, P-type, transmembrane domain		0.5	1	0.860511
		IPR023299	ATPase, P-type, cytoplasmic domain N		0.5	1	0.860511
		IPR023300	ATPase, P-type, cytoplasmic transduction domain A		0.5	1	0.860511
		IPR024750	Calcium-transporting ATPase, N-terminal autoinhibitory domain	Molecular Function: calmodulin binding (GO:0005516)	0.5	1	0.860511
	Si038988m|pacid:19682171	IPR002048	Calcium-binding EF-hand	Molecular Function: calcium ion binding (GO:0005509)	0.5	1	0.984163
		IPR011992	EF-hand-like domain	Molecular Function: calcium ion binding (GO:0005509)	0.5	1	0.984163
		IPR018247	EF-Hand 1, calcium-binding site		0.5	1	0.984163
		IPR018249	EF-HAND 2		0.5	1	0.984163
nov-sit-miR118	Si016531m|pacid:19686982	IPR000595	Cyclic nucleotide-binding domain		3	4	0.834933
		IPR014710	RmlC-like jelly roll fold		3	4	0.834933
		IPR018490	Cyclic nucleotide-binding-like		3	4	0.834933
nov-sit-miR12	Si030398m|pacid:19713030	IPR013216	Methyltransferase type 11	Biological Process: metabolic process (GO:0008152), Molecular Function: methyltransferase activity (GO:0008168)	2	3	0.841014
		IPR013705	Sterol methyltransferase C-terminal	Biological Process: steroid biosynthetic process (GO:0006694), Molecular Function: methyltransferase activity (GO:0008168)	2	3	0.841014
		IPR025810	ERGosterol biosynthesis methyltransferase	Molecular Function: sterol 24-C-methyltransferase activity (GO:0003838)	2	3	0.841014
	Si030399m|pacid:19713031	IPR013216	Methyltransferase type 11	Biological Process: metabolic process (GO:0008152), Molecular Function: methyltransferase activity (GO:0008168)	2	3	0.841014
		IPR013705	Sterol methyltransferase C-terminal	Biological Process: steroid biosynthetic process (GO:0006694), Molecular Function: methyltransferase activity (GO:0008168)	2	3	0.841014
		IPR025810	ERGosterol biosynthesis methyltransferase	Molecular Function: sterol 24-C-methyltransferase activity (GO:0003838)	2	3	0.841014
	Si036796m|pacid:19682738	IPR000846	Dihydrodipicolinate reductase, N-terminal	Molecular Function: dihydrodipicolinate reductase activity (GO:0008839), Biological Process: lysine biosynthetic process via diaminopimelate (GO:0009089), Biological Process: oxidation-reduction process (GO:0055114)	3	4	0.776413
		IPR011770	Dihydrodipicolinate reductase, bacterial/plant	Molecular Function: dihydrodipicolinate reductase activity (GO:0008839), Biological Process: lysine biosynthetic process via diaminopimelate (GO:0009089), Biological Process: oxidation-reduction process (GO:0055114), Molecular Function: NADPH binding (GO:0070402)	3	4	0.776413
		IPR016040	NAD(P)-binding domain	Molecular Function: nucleotide binding (GO:0000166)	3	4	0.776413
		IPR022663	Dihydrodipicolinate reductase, C-terminal	Molecular Function: dihydrodipicolinate reductase activity (GO:0008839), Biological Process: lysine biosynthetic process via diaminopimelate (GO:0009089), Biological Process: oxidation-reduction process (GO:0055114)	3	4	0.776413
		IPR023940	Dihydrodipicolinate reductase, bacterial	Molecular Function: dihydrodipicolinate reductase activity (GO:0008839), Biological Process: lysine biosynthetic process via diaminopimelate (GO:0009089), Biological Process: oxidation-reduction process (GO:0055114), Molecular Function: NADPH binding (GO:0070402)	3	4	0.776413
nov-sit-miR123	Si008326m|pacid:19704000	IPR004738	Phosphate permease	Molecular Function: inorganic phosphate transmembrane transporter activity (GO:0005315), Biological Process: phosphate ion transport (GO:0006817), Cellular Component: integral to membrane (GO:0016021)	2	3.5	0.789247
		IPR005828	General substrate transporter	Cellular Component: integral to membrane (GO:0016021), Molecular Function: transmembrane transporter activity (GO:0022857), Biological Process: transmembrane transport (GO:0055085)	2	3.5	0.789247
		IPR016196	Major facilitator superfamily domain, general substrate transporter		2	3.5	0.789247
		IPR020846	Major facilitator superfamily domain		2	3.5	0.789247
	Si021179m|pacid:19700076	IPR000608	Ubiquitin-conjugating enzyme, E2	Molecular Function: acid-amino acid ligase activity (GO:0016881)	0.5	0.5	0.99763
		IPR000608	Ubiquitin-conjugating enzyme, E2	Molecular Function: acid-amino acid ligase activity (GO:0016881)	1.5	2.5	0.90553
		IPR000608	Ubiquitin-conjugating enzyme, E2	Molecular Function: acid-amino acid ligase activity (GO:0016881)	2	3	0.846154
		IPR000608	Ubiquitin-conjugating enzyme, E2	Molecular Function: acid-amino acid ligase activity (GO:0016881)	2.5	3.5	0.867749
		IPR000608	Ubiquitin-conjugating enzyme, E2	Molecular Function: acid-amino acid ligase activity (GO:0016881)	3	4	0.844244
		IPR016135	Ubiquitin-conjugating enzyme/RWD-like		0.5	0.5	0.99763
		IPR016135	Ubiquitin-conjugating enzyme/RWD-like		1.5	2.5	0.90553
		IPR016135	Ubiquitin-conjugating enzyme/RWD-like		2	3	0.846154
		IPR016135	Ubiquitin-conjugating enzyme/RWD-like		2.5	3.5	0.867749
		IPR016135	Ubiquitin-conjugating enzyme/RWD-like		3	4	0.844244
	Si021181m|pacid:19700077	IPR000608	Ubiquitin-conjugating enzyme, E2	Molecular Function: acid-amino acid ligase activity (GO:0016881)	0.5	0.5	0.99763
		IPR000608	Ubiquitin-conjugating enzyme, E2	Molecular Function: acid-amino acid ligase activity (GO:0016881)	1.5	2.5	0.90553
		IPR000608	Ubiquitin-conjugating enzyme, E2	Molecular Function: acid-amino acid ligase activity (GO:0016881)	2	3	0.846154
		IPR000608	Ubiquitin-conjugating enzyme, E2	Molecular Function: acid-amino acid ligase activity (GO:0016881)	2.5	3.5	0.867749
		IPR000608	Ubiquitin-conjugating enzyme, E2	Molecular Function: acid-amino acid ligase activity (GO:0016881)	3	4	0.844244
		IPR016135	Ubiquitin-conjugating enzyme/RWD-like		0.5	0.5	0.99763
		IPR016135	Ubiquitin-conjugating enzyme/RWD-like		1.5	2.5	0.90553
		IPR016135	Ubiquitin-conjugating enzyme/RWD-like		2	3	0.846154
		IPR016135	Ubiquitin-conjugating enzyme/RWD-like		2.5	3.5	0.867749
		IPR016135	Ubiquitin-conjugating enzyme/RWD-like		3	4	0.844244
nov-sit-miR128	Si029042m|pacid:19713176	IPR000127	Ubiquitin-activating enzyme repeat	Molecular Function: ATP binding (GO:0005524), Biological Process: cellular protein modification process (GO:0006464), Molecular Function: small protein activating enzyme activity (GO:0008641)	2	4	0.830084
		IPR000594	UBA/THIF-type NAD/FAD binding fold	Molecular Function: catalytic activity (GO:0003824)	2	4	0.830084
		IPR009036	Molybdenum cofactor biosynthesis, MoeB		2	4	0.830084
		IPR016040	NAD(P)-binding domain	Molecular Function: nucleotide binding (GO:0000166)	2	4	0.830084
		IPR019572	Ubiquitin-activating enzyme		2	4	0.830084
		IPR023280	Ubiquitin-like 1 activating enzyme, catalytic cysteine domain		2	4	0.830084
nov-sit-miR130	Si002112m|pacid:19673806	IPR005344	Uncharacterised protein family UPF0121	Cellular Component: integral to membrane (GO:0016021)	2.5	4	0.812048
	Si002549m|pacid:19673807	IPR005344	Uncharacterised protein family UPF0121	Cellular Component: integral to membrane (GO:0016021)	2.5	4	0.812048
nov-sit-miR132	Si013243m|pacid:19692545	IPR001830	Glycosyl transferase, family 20	Molecular Function: catalytic activity (GO:0003824), Biological Process: trehalose biosynthetic process (GO:0005992)	3	4	0.839161
		IPR003337	Trehalose-phosphatase	Molecular Function: catalytic activity (GO:0003824), Biological Process: trehalose biosynthetic process (GO:0005992)	3	4	0.839161
		IPR006379	HAD-superfamily hydrolase, subfamily IIB	Molecular Function: catalytic activity (GO:0003824), Biological Process: metabolic process (GO:0008152)	3	4	0.839161
		IPR023214	HAD-like domain		3	4	0.839161
	Si036407m|pacid:19680173	IPR010756	Hepatocellular carcinoma-associated antigen 59		2.5	4	0.829114
nov-sit-miR134	Si003343m|pacid:19674388	IPR003823	Domain of unknown function CP12		1	1.5	0.936288
	Si006064m|pacid:19702805	IPR003846	Uncharacterised protein family UPF0061		2	4	0.755208
	Si006297m|pacid:19702806	IPR003846	Uncharacterised protein family UPF0061		2	4	0.755208
	Si021551m|pacid:19699982	IPR000571	Zinc finger, CCCH-type	Molecular Function: nucleic acid binding (GO:0003676), Molecular Function: zinc ion binding (GO:0008270)	2.5	3.5	0.755495
nov-sit-miR135	Si002726m|pacid:19677587	IPR002130	Cyclophilin-like peptidyl-prolyl cis-trans isomerase domain	Molecular Function: peptidyl-prolyl cis-trans isomerase activity (GO:0003755), Biological Process: protein folding (GO:0006457)	2.5	4	0.776942
		IPR020892	Cyclophilin-type peptidyl-prolyl cis-trans isomerase, conserved site	Molecular Function: peptidyl-prolyl cis-trans isomerase activity (GO:0003755), Biological Process: protein folding (GO:0006457)	2.5	4	0.776942
	Si029898m|pacid:19709376	IPR000719	Protein kinase, catalytic domain	Molecular Function: protein kinase activity (GO:0004672), Molecular Function: ATP binding (GO:0005524), Biological Process: protein phosphorylation (GO:0006468)	3	3.5	0.819527
		IPR002290	Serine/threonine- / dual-specificity protein kinase, catalytic domain	Molecular Function: protein kinase activity (GO:0004672), Molecular Function: ATP binding (GO:0005524), Biological Process: protein phosphorylation (GO:0006468)	3	3.5	0.819527
		IPR011009	Protein kinase-like domain	Molecular Function: transferase activity, transferring phosphorus-containing groups (GO:0016772)	3	3.5	0.819527
nov-sit-miR137	Si016082m|pacid:19686121	IPR021629	Mediator complex, subunit Med23		1.5	2.5	0.820896
	Si016083m|pacid:19686122	IPR021629	Mediator complex, subunit Med23		1.5	2.5	0.820896
	Si017130m|pacid:19687378	IPR011016	Zinc finger, RING-CH-type	Molecular Function: zinc ion binding (GO:0008270)	2	3.5	0.757895
		IPR013083	Zinc finger, RING/FYVE/PHD-type		2	3.5	0.757895
	Si017407m|pacid:19687379	IPR011016	Zinc finger, RING-CH-type	Molecular Function: zinc ion binding (GO:0008270)	2	3.5	0.757895
		IPR013083	Zinc finger, RING/FYVE/PHD-type		2	3.5	0.757895
nov-sit-miR138	Si000842m|pacid:19677997	IPR001005	SANT/Myb domain	Molecular Function: chromatin binding (GO:0003682)	3	3	0.788413
		IPR009057	Homeodomain-like	Molecular Function: DNA binding (GO:0003677)	3	3	0.788413
		IPR017930	Myb domain		3	3	0.788413
	Si004376m|pacid:19677055	IPR002885	Pentatricopeptide repeat		3	4	0.756701
nov-sit-miR139	Si009381m|pacid:19696843	IPR000644	Cystathionine beta-synthase, core	Molecular Function: protein binding (GO:0005515)	2.5	2.5	0.796482
		IPR001807	Chloride channel, voltage gated	Molecular Function: voltage-gated chloride channel activity (GO:0005247), Biological Process: chloride transport (GO:0006821), Cellular Component: membrane (GO:0016020), Biological Process: transmembrane transport (GO:0055085)	2.5	2.5	0.796482
		IPR002251	Chloride channel ClC-plant	Molecular Function: voltage-gated chloride channel activity (GO:0005247), Biological Process: chloride transport (GO:0006821), Cellular Component: membrane (GO:0016020)	2.5	2.5	0.796482
		IPR014743	Chloride channel, core	Molecular Function: ion channel activity (GO:0005216), Biological Process: transmembrane transport (GO:0055085)	2.5	2.5	0.796482
	Si009395m|pacid:19696844	IPR000644	Cystathionine beta-synthase, core	Molecular Function: protein binding (GO:0005515)	2.5	2.5	0.796482
		IPR001807	Chloride channel, voltage gated	Molecular Function: voltage-gated chloride channel activity (GO:0005247), Biological Process: chloride transport (GO:0006821), Cellular Component: membrane (GO:0016020), Biological Process: transmembrane transport (GO:0055085)	2.5	2.5	0.796482
		IPR002251	Chloride channel ClC-plant	Molecular Function: voltage-gated chloride channel activity (GO:0005247), Biological Process: chloride transport (GO:0006821), Cellular Component: membrane (GO:0016020)	2.5	2.5	0.796482
		IPR014743	Chloride channel, core	Molecular Function: ion channel activity (GO:0005216), Biological Process: transmembrane transport (GO:0055085)	2.5	2.5	0.796482
	Si024938m|pacid:19699990	IPR002182	NB-ARC	Molecular Function: ADP binding (GO:0043531)	2	3	0.875354
nov-sit-miR140	Si006693m|pacid:19705033	IPR004254	Hly-III-related	Cellular Component: integral to membrane (GO:0016021)	3	4	0.788538
nov-sit-miR14	Si006258m|pacid:19703625	IPR005202	Transcription factor GRAS		0.5	1	0.911111
	Si016508m|pacid:19689224	IPR005202	Transcription factor GRAS		0.5	1	0.914989
	Si039098m|pacid:19683057	IPR005202	Transcription factor GRAS		0.5	1	0.911111
nov-sit-miR143	Si013118m|pacid:19693142	IPR002423	Chaperonin Cpn60/TCP-1	Molecular Function: ATP binding (GO:0005524), Biological Process: cellular protein metabolic process (GO:0044267)	2.5	4	0.865014
		IPR002498	Phosphatidylinositol-4-phosphate 5-kinase, core	Molecular Function: phosphatidylinositol phosphate kinase activity (GO:0016307), Biological Process: phosphatidylinositol metabolic process (GO:0046488)	2.5	4	0.865014
		IPR016034	Phosphatidylinositol-4-phosphate 5-kinase, core, subgroup		2.5	4	0.865014
	Si022169m|pacid:19698844	IPR004713	Calcium/proton exchanger	Biological Process: cation transport (GO:0006812), Molecular Function: cation transmembrane transporter activity (GO:0008324), Cellular Component: integral to membrane (GO:0016021), Biological Process: transmembrane transport (GO:0055085)	3	4	0.760532
		IPR004798	Calcium/proton exchanger CAX	Biological Process: calcium ion transport (GO:0006816), Molecular Function: calcium:hydrogen antiporter activity (GO:0015369)	3	4	0.760532
		IPR004837	Sodium/calcium exchanger membrane region	Cellular Component: integral to membrane (GO:0016021), Biological Process: transmembrane transport (GO:0055085)	3	4	0.760532
	Si036033m|pacid:19681594	IPR002085	Alcohol dehydrogenase superfamily, zinc-type	Molecular Function: zinc ion binding (GO:0008270), Molecular Function: oxidoreductase activity (GO:0016491), Biological Process: oxidation-reduction process (GO:0055114)	2	4	0.765854
		IPR011032	GroES-like		2	4	0.765854
		IPR013149	Alcohol dehydrogenase, C-terminal	Molecular Function: zinc ion binding (GO:0008270), Molecular Function: oxidoreductase activity (GO:0016491), Biological Process: oxidation-reduction process (GO:0055114)	2	4	0.765854
		IPR013154	Alcohol dehydrogenase GroES-like	Molecular Function: oxidoreductase activity (GO:0016491), Biological Process: oxidation-reduction process (GO:0055114)	2	4	0.765854
		IPR016040	NAD(P)-binding domain	Molecular Function: nucleotide binding (GO:0000166)	2	4	0.765854
		IPR020843	Polyketide synthase, enoylreductase	Molecular Function: oxidoreductase activity (GO:0016491), Molecular Function: transferase activity, transferring acyl groups other than amino-acyl groups (GO:0016747)	2	4	0.765854
nov-sit-miR146	Si021487m|pacid:19698014	IPR007275	YTH domain		2.5	4	0.788406
	Si033855m|pacid:19685960	IPR011990	Tetratricopeptide-like helical	Molecular Function: protein binding (GO:0005515)	2.5	4	0.776042
		IPR013026	Tetratricopeptide repeat-containing domain	Molecular Function: protein binding (GO:0005515)	2.5	4	0.776042
	Si033858m|pacid:19685961	IPR011990	Tetratricopeptide-like helical	Molecular Function: protein binding (GO:0005515)	2.5	4	0.776042
		IPR013026	Tetratricopeptide repeat-containing domain	Molecular Function: protein binding (GO:0005515)	2.5	4	0.776042
nov-sit-miR148	Si015583m|pacid:19692603	IPR006153	Cation/H+ exchanger	Biological Process: cation transport (GO:0006812), Molecular Function: solute:hydrogen antiporter activity (GO:0015299), Cellular Component: integral to membrane (GO:0016021), Biological Process: transmembrane transport (GO:0055085)	2.5	2.5	0.864341
nov-sit-miR149	Si016131m|pacid:19686581	IPR011989	Armadillo-like helical		3	4	0.805195
		IPR013932	TATA-binding protein interacting (TIP20)		3	4	0.805195
		IPR016024	Armadillo-type fold	Molecular Function: binding (GO:0005488)	3	4	0.805195
	Si031716m|pacid:19711048	IPR003614	Knottin	Biological Process: defense response (GO:0006952)	2.5	3.5	0.772727
		IPR008176	Gamma thionin	Biological Process: defense response (GO:0006952)	2.5	3.5	0.772727
		IPR008177	Gamma Purothionin	Biological Process: defense response (GO:0006952)	2.5	3.5	0.772727
nov-sit-miR151	Si039823m|pacid:19680312	IPR003663	Sugar/inositol transporter	Cellular Component: membrane (GO:0016020), Molecular Function: substrate-specific transmembrane transporter activity (GO:0022891), Biological Process: transmembrane transport (GO:0055085)	3	3.5	0.848156
		IPR005828	General substrate transporter	Cellular Component: integral to membrane (GO:0016021), Molecular Function: transmembrane transporter activity (GO:0022857), Biological Process: transmembrane transport (GO:0055085)	3	3.5	0.848156
		IPR005829	Sugar transporter, conserved site	Molecular Function: transporter activity (GO:0005215), Biological Process: transport (GO:0006810), Cellular Component: membrane (GO:0016020), Biological Process: transmembrane transport (GO:0055085)	3	3.5	0.848156
		IPR016196	Major facilitator superfamily domain, general substrate transporter		3	3.5	0.848156
		IPR020846	Major facilitator superfamily domain		3	3.5	0.848156
	Si040189m|pacid:19685722	IPR000742	Epidermal growth factor-like domain	Molecular Function: protein binding (GO:0005515)	3	3.5	0.78913
nov-sit-miR15	Si004600m|pacid:19674389	IPR000109	Proton-dependent oligopeptide transporter family	Molecular Function: transporter activity (GO:0005215), Biological Process: transport (GO:0006810), Cellular Component: membrane (GO:0016020)	3	3	0.759916
		IPR016196	Major facilitator superfamily domain, general substrate transporter		3	3	0.759916
		IPR018456	PTR2 family proton/oligopeptide symporter, conserved site	Molecular Function: transporter activity (GO:0005215), Biological Process: oligopeptide transport (GO:0006857), Cellular Component: membrane (GO:0016020)	3	3	0.759916
	Si006258m|pacid:19703625	IPR005202	Transcription factor GRAS		0	0	0.98
	Si016508m|pacid:19689224	IPR005202	Transcription factor GRAS		0	0	1
	Si039098m|pacid:19683057	IPR005202	Transcription factor GRAS		0	0	0.98
	Si040022m|pacid:19685287	IPR005202	Transcription factor GRAS		2.5	4	0.788095
	Si040180m|pacid:19685394	IPR003480	Transferase	Molecular Function: transferase activity, transferring acyl groups other than amino-acyl groups (GO:0016747)	3	3	0.75813
		IPR023213	Chloramphenicol acetyltransferase-like domain		3	3	0.75813
nov-sit-miR152	Si000029m|pacid:19677251	IPR009053	Prefoldin		2.5	4	0.792208
	Si034734m|pacid:19682672	IPR002885	Pentatricopeptide repeat		2	3.5	0.801567
		IPR011990	Tetratricopeptide-like helical	Molecular Function: protein binding (GO:0005515)	2	3.5	0.801567
nov-sit-miR153	Si011857m|pacid:19697055	IPR005101	DNA photolyase, FAD-binding/Cryptochrome, C-terminal	Molecular Function: DNA photolyase activity (GO:0003913), Biological Process: DNA repair (GO:0006281)	2.5	2.5	0.772414
		IPR006050	DNA photolyase, N-terminal	Molecular Function: DNA photolyase activity (GO:0003913), Biological Process: DNA repair (GO:0006281)	2.5	2.5	0.772414
		IPR014729	Rossmann-like alpha/beta/alpha sandwich fold		2.5	2.5	0.772414
	Si029537m|pacid:19713604	IPR000719	Protein kinase, catalytic domain	Molecular Function: protein kinase activity (GO:0004672), Molecular Function: ATP binding (GO:0005524), Biological Process: protein phosphorylation (GO:0006468)	3	4	0.753501
		IPR002290	Serine/threonine- / dual-specificity protein kinase, catalytic domain	Molecular Function: protein kinase activity (GO:0004672), Molecular Function: ATP binding (GO:0005524), Biological Process: protein phosphorylation (GO:0006468)	3	4	0.753501
		IPR008271	Serine/threonine-protein kinase, active site	Molecular Function: protein serine/threonine kinase activity (GO:0004674), Biological Process: protein phosphorylation (GO:0006468)	3	4	0.753501
		IPR011009	Protein kinase-like domain	Molecular Function: transferase activity, transferring phosphorus-containing groups (GO:0016772)	3	4	0.753501
		IPR017441	Protein kinase, ATP binding site	Molecular Function: ATP binding (GO:0005524)	3	4	0.753501
		IPR020635	Tyrosine-protein kinase, catalytic domain	Molecular Function: protein tyrosine kinase activity (GO:0004713), Biological Process: protein phosphorylation (GO:0006468)	3	4	0.753501
	Si034011m|pacid:19680333	IPR000569	HECT	Molecular Function: ubiquitin-protein ligase activity (GO:0004842), Cellular Component: intracellular (GO:0005622), Biological Process: cellular protein modification process (GO:0006464)	3	4	0.788644
nov-sit-miR155	Si000225m|pacid:19676354	IPR000340	Dual specificity phosphatase, catalytic domain	Biological Process: protein dephosphorylation (GO:0006470), Molecular Function: protein tyrosine/serine/threonine phosphatase activity (GO:0008138)	2	3	0.87315
		IPR000387	Protein-tyrosine/Dual-specificity phosphatase	Biological Process: dephosphorylation (GO:0016311), Molecular Function: phosphatase activity (GO:0016791)	2	3	0.87315
		IPR000403	Phosphatidylinositol 3-/4-kinase, catalytic domain	Molecular Function: phosphotransferase activity, alcohol group as acceptor (GO:0016773)	2	3	0.87315
		IPR011009	Protein kinase-like domain	Molecular Function: transferase activity, transferring phosphorus-containing groups (GO:0016772)	2	3	0.87315
		IPR015275	Actin-fragmin kinase, catalytic domain		2	3	0.87315
		IPR016130	Protein-tyrosine phosphatase, active site	Molecular Function: protein tyrosine phosphatase activity (GO:0004725), Biological Process: dephosphorylation (GO:0016311), Molecular Function: phosphatase activity (GO:0016791)	2	3	0.87315
		IPR020422	Dual specificity phosphatase, subgroup, catalytic domain	Biological Process: protein dephosphorylation (GO:0006470), Molecular Function: protein tyrosine/serine/threonine phosphatase activity (GO:0008138)	2	3	0.87315
		IPR024950	Dual specificity phosphatase	Biological Process: protein dephosphorylation (GO:0006470), Molecular Function: protein tyrosine/serine/threonine phosphatase activity (GO:0008138)	2	3	0.87315
	Si017443m|pacid:19686178	IPR003657	DNA-binding WRKY	Molecular Function: sequence-specific DNA binding transcription factor activity (GO:0003700), Biological Process: regulation of transcription, DNA-dependent (GO:0006355), Molecular Function: sequence-specific DNA binding (GO:0043565)	3	4	0.761711
	Si020000m|pacid:19688154	IPR001509	NAD-dependent epimerase/dehydratase	Molecular Function: catalytic activity (GO:0003824), Biological Process: cellular metabolic process (GO:0044237), Molecular Function: coenzyme binding (GO:0050662)	3	3	0.764356
		IPR008089	Nucleotide sugar epimerase	Biological Process: carbohydrate metabolic process (GO:0005975), Molecular Function: racemase and epimerase activity, acting on carbohydrates and derivatives (GO:0016857)	3	3	0.764356
		IPR016040	NAD(P)-binding domain	Molecular Function: nucleotide binding (GO:0000166)	3	3	0.764356
	Si026044m|pacid:19706719	IPR000873	AMP-dependent synthetase/ligase	Molecular Function: catalytic activity (GO:0003824), Biological Process: metabolic process (GO:0008152)	3	4	0.818408
		IPR020845	AMP-binding, conserved site		3	4	0.818408
	Si026173m|pacid:19706720	IPR000873	AMP-dependent synthetase/ligase	Molecular Function: catalytic activity (GO:0003824), Biological Process: metabolic process (GO:0008152)	3	4	0.818408
		IPR020845	AMP-binding, conserved site		3	4	0.818408
nov-sit-miR156	Si037231m|pacid:19682611	IPR008501	Tho complex subunit 7/Mft1p		3	4	0.758824
		IPR018018	Tho complex subunit 7		3	4	0.758824
nov-sit-miR157	Si036613m|pacid:19684096	IPR016040	NAD(P)-binding domain	Molecular Function: nucleotide binding (GO:0000166)	3	4	0.77327
nov-sit-miR158	Si022756m|pacid:19702638	IPR000727	Target SNARE coiled-coil domain	Molecular Function: protein binding (GO:0005515)	3	4	0.762887
		IPR006011	Syntaxin, N-terminal	Cellular Component: membrane (GO:0016020)	3	4	0.762887
		IPR006012	Syntaxin/epimorphin, conserved site	Molecular Function: SNAP receptor activity (GO:0005484), Biological Process: intracellular protein transport (GO:0006886), Cellular Component: membrane (GO:0016020)	3	4	0.762887
		IPR010989	t-SNARE	Cellular Component: membrane (GO:0016020), Biological Process: vesicle-mediated transport (GO:0016192)	3	4	0.762887
nov-sit-miR159	Si021000m|pacid:19698814	IPR000767	Disease resistance protein	Biological Process: defense response (GO:0006952)	2.5	3.5	0.773494
		IPR002182	NB-ARC	Molecular Function: ADP binding (GO:0043531)	2.5	3.5	0.773494
	Si021832m|pacid:19700030	IPR003663	Sugar/inositol transporter	Cellular Component: membrane (GO:0016020), Molecular Function: substrate-specific transmembrane transporter activity (GO:0022891), Biological Process: transmembrane transport (GO:0055085)	3	4	0.766667
		IPR005828	General substrate transporter	Cellular Component: integral to membrane (GO:0016021), Molecular Function: transmembrane transporter activity (GO:0022857), Biological Process: transmembrane transport (GO:0055085)	3	4	0.766667
		IPR005829	Sugar transporter, conserved site	Molecular Function: transporter activity (GO:0005215), Biological Process: transport (GO:0006810), Cellular Component: membrane (GO:0016020), Biological Process: transmembrane transport (GO:0055085)	3	4	0.766667
		IPR016196	Major facilitator superfamily domain, general substrate transporter		3	4	0.766667
		IPR020846	Major facilitator superfamily domain		3	4	0.766667
	Si026680m|pacid:19707179	IPR014977	WRC	Molecular Function: protein binding (GO:0005515)	2	3	0.828375
		IPR014978	Glutamine-Leucine-Glutamine, QLQ	Molecular Function: ATP binding (GO:0005524), Cellular Component: nucleus (GO:0005634), Biological Process: regulation of transcription, DNA-dependent (GO:0006355), Molecular Function: hydrolase activity, acting on acid anhydrides, in phosphorus-containing anhydrides (GO:0016818)	2	3	0.828375
nov-sit-miR160	Si013414m|pacid:19691216	IPR001594	Zinc finger, DHHC-type, palmitoyltransferase	Molecular Function: zinc ion binding (GO:0008270)	3	4	0.793651
	Si013415m|pacid:19691217	IPR001594	Zinc finger, DHHC-type, palmitoyltransferase	Molecular Function: zinc ion binding (GO:0008270)	3	4	0.793651
nov-sit-miR161	Si006371m|pacid:19703368	IPR001471	AP2/ERF domain	Molecular Function: sequence-specific DNA binding transcription factor activity (GO:0003700), Biological Process: regulation of transcription, DNA-dependent (GO:0006355)	1	1	0.915909
		IPR016177	DNA-binding, integrase-type	Molecular Function: DNA binding (GO:0003677)	1	1	0.915909
	Si012635m|pacid:19694488	IPR001471	AP2/ERF domain	Molecular Function: sequence-specific DNA binding transcription factor activity (GO:0003700), Biological Process: regulation of transcription, DNA-dependent (GO:0006355)	2	3	0.782407
		IPR016177	DNA-binding, integrase-type	Molecular Function: DNA binding (GO:0003677)	2	3	0.782407
	Si025305m|pacid:19699118	IPR001471	AP2/ERF domain	Molecular Function: sequence-specific DNA binding transcription factor activity (GO:0003700), Biological Process: regulation of transcription, DNA-dependent (GO:0006355)	0	0	0.96729
		IPR016177	DNA-binding, integrase-type	Molecular Function: DNA binding (GO:0003677)	0	0	0.96729
	Si029636m|pacid:19713496	IPR001471	AP2/ERF domain	Molecular Function: sequence-specific DNA binding transcription factor activity (GO:0003700), Biological Process: regulation of transcription, DNA-dependent (GO:0006355)	0	0	0.96729
		IPR016177	DNA-binding, integrase-type	Molecular Function: DNA binding (GO:0003677)	0	0	0.96729
	Si036068m|pacid:19681311	IPR001471	AP2/ERF domain	Molecular Function: sequence-specific DNA binding transcription factor activity (GO:0003700), Biological Process: regulation of transcription, DNA-dependent (GO:0006355)	0	0	0.96729
		IPR016177	DNA-binding, integrase-type	Molecular Function: DNA binding (GO:0003677)	0	0	0.96729
nov-sit-miR16	Si001804m|pacid:19677692	IPR004333	Transcription factor, SBP-box	Molecular Function: DNA binding (GO:0003677), Cellular Component: nucleus (GO:0005634)	1	1	0.863946
	Si006471m|pacid:19705892	IPR004333	Transcription factor, SBP-box	Molecular Function: DNA binding (GO:0003677), Cellular Component: nucleus (GO:0005634)	1	1	0.863946
	Si006472m|pacid:19705891	IPR004333	Transcription factor, SBP-box	Molecular Function: DNA binding (GO:0003677), Cellular Component: nucleus (GO:0005634)	1	1	0.863946
	Si010262m|pacid:19696600	IPR004333	Transcription factor, SBP-box	Molecular Function: DNA binding (GO:0003677), Cellular Component: nucleus (GO:0005634)	1	1	0.87935
	Si013747m|pacid:19692046	IPR004333	Transcription factor, SBP-box	Molecular Function: DNA binding (GO:0003677), Cellular Component: nucleus (GO:0005634)	1	1	0.863946
	Si013870m|pacid:19691313	IPR004333	Transcription factor, SBP-box	Molecular Function: DNA binding (GO:0003677), Cellular Component: nucleus (GO:0005634)	1	1	0.886047
	Si017749m|pacid:19689830	IPR004333	Transcription factor, SBP-box	Molecular Function: DNA binding (GO:0003677), Cellular Component: nucleus (GO:0005634)	1	1	0.863946
	Si030195m|pacid:19713916	IPR004333	Transcription factor, SBP-box	Molecular Function: DNA binding (GO:0003677), Cellular Component: nucleus (GO:0005634)	1	1	0.886047
	Si031154m|pacid:19710244	IPR004333	Transcription factor, SBP-box	Molecular Function: DNA binding (GO:0003677), Cellular Component: nucleus (GO:0005634)	2	2	0.869048
		IPR017238	Squamosa promoter-binding protein		2	2	0.869048
nov-sit-miR164	Si021897m|pacid:19699193	IPR015943	WD40/YVTN repeat-like-containing domain	Molecular Function: protein binding (GO:0005515)	3	3.5	0.833333
nov-sit-miR165	Si001064m|pacid:19678005	IPR001461	Peptidase A1	Molecular Function: aspartic-type endopeptidase activity (GO:0004190), Biological Process: proteolysis (GO:0006508)	2	3	0.776978
		IPR009007	Peptidase aspartic, catalytic	Molecular Function: aspartic-type endopeptidase activity (GO:0004190), Biological Process: proteolysis (GO:0006508)	2	3	0.776978
		IPR021109	Peptidase aspartic		2	3	0.776978
	Si017884m|pacid:19686428	IPR002198	Short-chain dehydrogenase/reductase SDR	Biological Process: metabolic process (GO:0008152), Molecular Function: oxidoreductase activity (GO:0016491)	2.5	4	0.782493
		IPR002347	Glucose/ribitol dehydrogenase		2.5	4	0.782493
		IPR016040	NAD(P)-binding domain	Molecular Function: nucleotide binding (GO:0000166)	2.5	4	0.782493
	Si031207m|pacid:19711863	IPR014807	Cytochrome oxidase assembly protein 1		2.5	3.5	0.818942
	Si036461m|pacid:19680348	IPR001841	Zinc finger, RING-type	Molecular Function: protein binding (GO:0005515), Molecular Function: zinc ion binding (GO:0008270)	2	3	0.776978
		IPR004331	SPX, N-terminal		2	3	0.776978
		IPR013083	Zinc finger, RING/FYVE/PHD-type		2	3	0.776978
		IPR017907	Zinc finger, RING-type, conserved site		2	3	0.776978
nov-sit-miR166	Si016220m|pacid:19690304	IPR007070	GPI ethanolamine phosphate transferase 1	Cellular Component: endoplasmic reticulum membrane (GO:0005789), Biological Process: GPI anchor biosynthetic process (GO:0006506), Molecular Function: transferase activity (GO:0016740)	3	3.5	0.860377
		IPR017849	Alkaline phosphatase-like, alpha/beta/alpha	Molecular Function: catalytic activity (GO:0003824), Biological Process: metabolic process (GO:0008152)	3	3.5	0.860377
		IPR017850	Alkaline-phosphatase-like, core domain	Molecular Function: catalytic activity (GO:0003824), Biological Process: metabolic process (GO:0008152)	3	3.5	0.860377
		IPR017852	GPI ethanolamine phosphate transferase 1, C-terminal	Cellular Component: endoplasmic reticulum membrane (GO:0005789), Biological Process: GPI anchor biosynthetic process (GO:0006506), Molecular Function: transferase activity (GO:0016740)	3	3.5	0.860377
nov-sit-miR170	Si001816m|pacid:19677527	IPR003657	DNA-binding WRKY	Molecular Function: sequence-specific DNA binding transcription factor activity (GO:0003700), Biological Process: regulation of transcription, DNA-dependent (GO:0006355), Molecular Function: sequence-specific DNA binding (GO:0043565)	1	1.5	0.865116
nov-sit-miR19	Si009229m|pacid:19697554	IPR005380	XS domain		2.5	3.5	0.799472
nov-sit-miR20	Si000819m|pacid:19676483	IPR002885	Pentatricopeptide repeat		1	2	0.856338
		IPR011990	Tetratricopeptide-like helical	Molecular Function: protein binding (GO:0005515)	1	2	0.856338
	Si003021m|pacid:19675855	IPR009071	High mobility group, superfamily	Molecular Function: protein binding (GO:0005515)	3	3.5	0.750678
	Si034561m|pacid:19683046	IPR011989	Armadillo-like helical		2	4	0.774566
		IPR016024	Armadillo-type fold	Molecular Function: binding (GO:0005488)	2	4	0.774566
nov-sit-miR21	Si000283m|pacid:19673633	IPR001356	Homeodomain	Molecular Function: sequence-specific DNA binding transcription factor activity (GO:0003700), Biological Process: regulation of transcription, DNA-dependent (GO:0006355), Molecular Function: sequence-specific DNA binding (GO:0043565)	1	1.5	0.823077
		IPR002913	Lipid-binding START		1	1.5	0.823077
		IPR009057	Homeodomain-like	Molecular Function: DNA binding (GO:0003677)	1	1.5	0.823077
		IPR013978	MEKHLA		1	1.5	0.823077
		IPR023393	START-like domain		1	1.5	0.823077
	Si021201m|pacid:19701825	IPR001356	Homeodomain	Molecular Function: sequence-specific DNA binding transcription factor activity (GO:0003700), Biological Process: regulation of transcription, DNA-dependent (GO:0006355), Molecular Function: sequence-specific DNA binding (GO:0043565)	1	1.5	0.840864
		IPR002913	Lipid-binding START		1	1.5	0.840864
		IPR009057	Homeodomain-like	Molecular Function: DNA binding (GO:0003677)	1	1.5	0.840864
		IPR013978	MEKHLA		1	1.5	0.840864
		IPR023393	START-like domain		1	1.5	0.840864
	Si034228m|pacid:19683970	IPR001356	Homeodomain	Molecular Function: sequence-specific DNA binding transcription factor activity (GO:0003700), Biological Process: regulation of transcription, DNA-dependent (GO:0006355), Molecular Function: sequence-specific DNA binding (GO:0043565)	1	1.5	0.840864
		IPR002913	Lipid-binding START		1	1.5	0.840864
		IPR009057	Homeodomain-like	Molecular Function: DNA binding (GO:0003677)	1	1.5	0.840864
		IPR013978	MEKHLA		1	1.5	0.840864
		IPR023393	START-like domain		1	1.5	0.840864
	Si034251m|pacid:19684049	IPR001356	Homeodomain	Molecular Function: sequence-specific DNA binding transcription factor activity (GO:0003700), Biological Process: regulation of transcription, DNA-dependent (GO:0006355), Molecular Function: sequence-specific DNA binding (GO:0043565)	1	1.5	0.823077
		IPR002913	Lipid-binding START		1	1.5	0.823077
		IPR009057	Homeodomain-like	Molecular Function: DNA binding (GO:0003677)	1	1.5	0.823077
		IPR013978	MEKHLA		1	1.5	0.823077
		IPR023393	START-like domain		1	1.5	0.823077
	Si034254m|pacid:19681172	IPR001356	Homeodomain	Molecular Function: sequence-specific DNA binding transcription factor activity (GO:0003700), Biological Process: regulation of transcription, DNA-dependent (GO:0006355), Molecular Function: sequence-specific DNA binding (GO:0043565)	1	1.5	0.823077
		IPR002913	Lipid-binding START		1	1.5	0.823077
		IPR009057	Homeodomain-like	Molecular Function: DNA binding (GO:0003677)	1	1.5	0.823077
		IPR013978	MEKHLA		1	1.5	0.823077
		IPR023393	START-like domain		1	1.5	0.823077
nov-sit-miR23	Si000278m|pacid:19674802	IPR000767	Disease resistance protein	Biological Process: defense response (GO:0006952)	1.5	2.5	0.86383
		IPR002182	NB-ARC	Molecular Function: ADP binding (GO:0043531)	1.5	2.5	0.86383
	Si012741m|pacid:19695236	IPR000767	Disease resistance protein	Biological Process: defense response (GO:0006952)	2.5	4	0.776596
		IPR002182	NB-ARC	Molecular Function: ADP binding (GO:0043531)	2.5	4	0.776596
	Si013133m|pacid:19692969	IPR000767	Disease resistance protein	Biological Process: defense response (GO:0006952)	1.5	3	0.854772
		IPR002182	NB-ARC	Molecular Function: ADP binding (GO:0043531)	1.5	3	0.854772
	Si015284m|pacid:19690683	IPR000767	Disease resistance protein	Biological Process: defense response (GO:0006952)	1.5	3	0.854772
		IPR002182	NB-ARC	Molecular Function: ADP binding (GO:0043531)	1.5	3	0.854772
	Si034439m|pacid:19681789	IPR003034	DNA-binding SAP	Molecular Function: nucleic acid binding (GO:0003676)	3	4	0.821853
	Si034440m|pacid:19681790	IPR003034	DNA-binding SAP	Molecular Function: nucleic acid binding (GO:0003676)	3	4	0.821853
	Si035146m|pacid:19681791	IPR003034	DNA-binding SAP	Molecular Function: nucleic acid binding (GO:0003676)	3	4	0.821853
	Si038523m|pacid:19684360	IPR023562	ClpP/TepA		2.5	3	0.780127
nov-sit-miR24	Si030461m|pacid:19711333	IPR001005	SANT/Myb domain	Molecular Function: chromatin binding (GO:0003682)	2.5	2.5	0.752404
		IPR009057	Homeodomain-like	Molecular Function: DNA binding (GO:0003677)	2.5	2.5	0.752404
		IPR017930	Myb domain		2.5	2.5	0.752404
nov-sit-miR25	Si004309m|pacid:19675510	IPR000719	Protein kinase, catalytic domain	Molecular Function: protein kinase activity (GO:0004672), Molecular Function: ATP binding (GO:0005524), Biological Process: protein phosphorylation (GO:0006468)	2.5	4	0.756219
		IPR002290	Serine/threonine- / dual-specificity protein kinase, catalytic domain	Molecular Function: protein kinase activity (GO:0004672), Molecular Function: ATP binding (GO:0005524), Biological Process: protein phosphorylation (GO:0006468)	2.5	4	0.756219
		IPR002902	Gnk2-homologous domain		2.5	4	0.756219
		IPR008271	Serine/threonine-protein kinase, active site	Molecular Function: protein serine/threonine kinase activity (GO:0004674), Biological Process: protein phosphorylation (GO:0006468)	2.5	4	0.756219
		IPR011009	Protein kinase-like domain	Molecular Function: transferase activity, transferring phosphorus-containing groups (GO:0016772)	2.5	4	0.756219
		IPR020635	Tyrosine-protein kinase, catalytic domain	Molecular Function: protein tyrosine kinase activity (GO:0004713), Biological Process: protein phosphorylation (GO:0006468)	2.5	4	0.756219
	Si030255m|pacid:19710603	IPR000683	Oxidoreductase, N-terminal	Molecular Function: oxidoreductase activity (GO:0016491)	2.5	3	0.77933
		IPR004104	Oxidoreductase, C-terminal	Biological Process: metabolic process (GO:0008152), Molecular Function: oxidoreductase activity (GO:0016491), Biological Process: oxidation-reduction process (GO:0055114)	2.5	3	0.77933
		IPR016040	NAD(P)-binding domain	Molecular Function: nucleotide binding (GO:0000166)	2.5	3	0.77933
nov-sit-miR26	Si022425m|pacid:19702222	IPR000719	Protein kinase, catalytic domain	Molecular Function: protein kinase activity (GO:0004672), Molecular Function: ATP binding (GO:0005524), Biological Process: protein phosphorylation (GO:0006468)	2.5	4	0.760101
		IPR001245	Serine-threonine/tyrosine-protein kinase catalytic domain	Molecular Function: protein kinase activity (GO:0004672), Biological Process: protein phosphorylation (GO:0006468)	2.5	4	0.760101
		IPR002290	Serine/threonine- / dual-specificity protein kinase, catalytic domain	Molecular Function: protein kinase activity (GO:0004672), Molecular Function: ATP binding (GO:0005524), Biological Process: protein phosphorylation (GO:0006468)	2.5	4	0.760101
		IPR008271	Serine/threonine-protein kinase, active site	Molecular Function: protein serine/threonine kinase activity (GO:0004674), Biological Process: protein phosphorylation (GO:0006468)	2.5	4	0.760101
		IPR011009	Protein kinase-like domain	Molecular Function: transferase activity, transferring phosphorus-containing groups (GO:0016772)	2.5	4	0.760101
		IPR020635	Tyrosine-protein kinase, catalytic domain	Molecular Function: protein tyrosine kinase activity (GO:0004713), Biological Process: protein phosphorylation (GO:0006468)	2.5	4	0.760101
nov-sit-miR32	Si021335m|pacid:19698871	IPR000209	Peptidase S8/S53, subtilisin/kexin/sedolisin	Molecular Function: serine-type endopeptidase activity (GO:0004252), Biological Process: proteolysis (GO:0006508)	1	1	0.860045
		IPR010259	Proteinase inhibitor I9	Molecular Function: serine-type endopeptidase activity (GO:0004252), Molecular Function: identical protein binding (GO:0042802), Biological Process: negative regulation of catalytic activity (GO:0043086)	1	1	0.860045
		IPR015500	Peptidase S8, subtilisin-related		1	1	0.860045
		IPR023827	Peptidase S8, subtilisin, Asp-active site		1	1	0.860045
	Si022607m|pacid:19701469	IPR001289	CCAAT-binding transcription factor, subunit B	Molecular Function: sequence-specific DNA binding transcription factor activity (GO:0003700), Cellular Component: nucleus (GO:0005634), Biological Process: regulation of transcription, DNA-dependent (GO:0006355)	1.5	1.5	0.839623
		IPR018362	CCAAT-binding factor, conserved site	Molecular Function: DNA binding (GO:0003677), Cellular Component: CCAAT-binding factor complex (GO:0016602)	1.5	1.5	0.839623
	Si025232m|pacid:19699254	IPR000719	Protein kinase, catalytic domain	Molecular Function: protein kinase activity (GO:0004672), Molecular Function: ATP binding (GO:0005524), Biological Process: protein phosphorylation (GO:0006468)	3	3.5	0.77551
		IPR001220	Legume lectin domain	Molecular Function: carbohydrate binding (GO:0030246)	3	3.5	0.77551
		IPR001245	Serine-threonine/tyrosine-protein kinase catalytic domain	Molecular Function: protein kinase activity (GO:0004672), Biological Process: protein phosphorylation (GO:0006468)	3	3.5	0.77551
		IPR002290	Serine/threonine- / dual-specificity protein kinase, catalytic domain	Molecular Function: protein kinase activity (GO:0004672), Molecular Function: ATP binding (GO:0005524), Biological Process: protein phosphorylation (GO:0006468)	3	3.5	0.77551
		IPR008271	Serine/threonine-protein kinase, active site	Molecular Function: protein serine/threonine kinase activity (GO:0004674), Biological Process: protein phosphorylation (GO:0006468)	3	3.5	0.77551
		IPR008985	Concanavalin A-like lectin/glucanases superfamily		3	3.5	0.77551
		IPR011009	Protein kinase-like domain	Molecular Function: transferase activity, transferring phosphorus-containing groups (GO:0016772)	3	3.5	0.77551
		IPR013320	Concanavalin A-like lectin/glucanase, subgroup		3	3.5	0.77551
		IPR017441	Protein kinase, ATP binding site	Molecular Function: ATP binding (GO:0005524)	3	3.5	0.77551
		IPR020635	Tyrosine-protein kinase, catalytic domain	Molecular Function: protein tyrosine kinase activity (GO:0004713), Biological Process: protein phosphorylation (GO:0006468)	3	3.5	0.77551
	Si036465m|pacid:19680235	IPR001289	CCAAT-binding transcription factor, subunit B	Molecular Function: sequence-specific DNA binding transcription factor activity (GO:0003700), Cellular Component: nucleus (GO:0005634), Biological Process: regulation of transcription, DNA-dependent (GO:0006355)	1.5	1.5	0.831754
	Si037045m|pacid:19683885	IPR001289	CCAAT-binding transcription factor, subunit B	Molecular Function: sequence-specific DNA binding transcription factor activity (GO:0003700), Cellular Component: nucleus (GO:0005634), Biological Process: regulation of transcription, DNA-dependent (GO:0006355)	2.5	2.5	0.822222
		IPR018362	CCAAT-binding factor, conserved site	Molecular Function: DNA binding (GO:0003677), Cellular Component: CCAAT-binding factor complex (GO:0016602)	2.5	2.5	0.822222
nov-sit-miR35	Si006802m|pacid:19703095	IPR001471	AP2/ERF domain	Molecular Function: sequence-specific DNA binding transcription factor activity (GO:0003700), Biological Process: regulation of transcription, DNA-dependent (GO:0006355)	2	4	0.812169
		IPR016177	DNA-binding, integrase-type	Molecular Function: DNA binding (GO:0003677)	2	4	0.812169
	Si006905m|pacid:19703096	IPR001471	AP2/ERF domain	Molecular Function: sequence-specific DNA binding transcription factor activity (GO:0003700), Biological Process: regulation of transcription, DNA-dependent (GO:0006355)	2	4	0.812169
		IPR016177	DNA-binding, integrase-type	Molecular Function: DNA binding (GO:0003677)	2	4	0.812169
	Si006941m|pacid:19703097	IPR001471	AP2/ERF domain	Molecular Function: sequence-specific DNA binding transcription factor activity (GO:0003700), Biological Process: regulation of transcription, DNA-dependent (GO:0006355)	2	4	0.812169
		IPR016177	DNA-binding, integrase-type	Molecular Function: DNA binding (GO:0003677)	2	4	0.812169
	Si028907m|pacid:19710732	IPR000008	C2 calcium-dependent membrane targeting	Molecular Function: protein binding (GO:0005515)	3	4	0.881215
		IPR001736	Phospholipase D/Transphosphatidylase	Molecular Function: catalytic activity (GO:0003824), Biological Process: metabolic process (GO:0008152)	3	4	0.881215
		IPR008973	C2 calcium/lipid-binding domain, CaLB	Molecular Function: protein binding (GO:0005515)	3	4	0.881215
		IPR011402	Phospholipase D, plant	Molecular Function: phospholipase D activity (GO:0004630), Molecular Function: calcium ion binding (GO:0005509), Cellular Component: membrane (GO:0016020), Biological Process: phosphatidylcholine metabolic process (GO:0046470)	3	4	0.881215
		IPR015679	Phospholipase D family		3	4	0.881215
		IPR018029	C2 membrane targeting protein		3	4	0.881215
		IPR024632	Phospholipase D, C-terminal		3	4	0.881215
nov-sit-miR36	Si001911m|pacid:19678050	IPR001080	3Fe-4S ferredoxin	Molecular Function: iron ion binding (GO:0005506), Molecular Function: electron carrier activity (GO:0009055)	2.5	4	0.75895
		IPR001623	Heat shock protein DnaJ, N-terminal	Molecular Function: heat shock protein binding (GO:0031072)	2.5	4	0.75895
		IPR003095	Heat shock protein DnaJ	Biological Process: protein folding (GO:0006457), Molecular Function: heat shock protein binding (GO:0031072), Molecular Function: unfolded protein binding (GO:0051082)	2.5	4	0.75895
		IPR017896	4Fe-4S ferredoxin-type, iron-sulpur binding domain	Molecular Function: iron-sulfur cluster binding (GO:0051536)	2.5	4	0.75895
nov-sit-miR38	Si000867m|pacid:19677926	IPR004294	Carotenoid oxygenase		3	4	0.759766
	Si002109m|pacid:19675089	IPR004695	C4-dicarboxylate transporter/malic acid transport protein	Cellular Component: integral to membrane (GO:0016021), Biological Process: transmembrane transport (GO:0055085)	2.5	4	0.763258
	Si021545m|pacid:19699881	IPR004082	Protein of unknown function DUF1423, plant		3	4	0.788991
	Si031935m|pacid:19713708	IPR002213	UDP-glucuronosyl/UDP-glucosyltransferase	Biological Process: metabolic process (GO:0008152), Molecular Function: transferase activity, transferring hexosyl groups (GO:0016758)	2	2	0.87007
nov-sit-miR41	Si021942m|pacid:19699158	IPR001096	Peptidase C13, legumain	Molecular Function: cysteine-type endopeptidase activity (GO:0004197), Biological Process: proteolysis (GO:0006508)	2	3	0.784394
	Si022937m|pacid:19701912	IPR001307	Thiosulphate sulfurtransferase, conserved site	Molecular Function: thiosulfate sulfurtransferase activity (GO:0004792)	3	4	0.831707
		IPR001763	Rhodanese-like domain		3	4	0.831707
	Si024749m|pacid:19697798	IPR001650	Helicase, C-terminal	Molecular Function: nucleic acid binding (GO:0003676), Molecular Function: helicase activity (GO:0004386), Molecular Function: ATP binding (GO:0005524)	2	3	0.787879
		IPR002464	DNA/RNA helicase, ATP-dependent, DEAH-box type, conserved site	Molecular Function: nucleic acid binding (GO:0003676), Molecular Function: ATP binding (GO:0005524), Molecular Function: ATP-dependent helicase activity (GO:0008026)	2	3	0.787879
		IPR007502	Helicase-associated domain	Molecular Function: helicase activity (GO:0004386)	2	3	0.787879
		IPR011545	DNA/RNA helicase, DEAD/DEAH box type, N-terminal	Molecular Function: nucleic acid binding (GO:0003676), Molecular Function: ATP binding (GO:0005524), Molecular Function: ATP-dependent helicase activity (GO:0008026)	2	3	0.787879
		IPR011709	Domain of unknown function DUF1605		2	3	0.787879
		IPR014001	Helicase, superfamily 1/2, ATP-binding domain		2	3	0.787879
	Si032719m|pacid:19712278	IPR000743	Glycoside hydrolase, family 28	Molecular Function: polygalacturonase activity (GO:0004650), Biological Process: carbohydrate metabolic process (GO:0005975)	2	2.5	0.804082
		IPR011050	Pectin lyase fold/virulence factor		2	2.5	0.804082
		IPR012334	Pectin lyase fold		2	2.5	0.804082
	Si034390m|pacid:19682688	IPR000209	Peptidase S8/S53, subtilisin/kexin/sedolisin	Molecular Function: serine-type endopeptidase activity (GO:0004252), Biological Process: proteolysis (GO:0006508)	2	3	0.779874
		IPR003137	Protease-associated domain, PA		2	3	0.779874
		IPR010259	Proteinase inhibitor I9	Molecular Function: serine-type endopeptidase activity (GO:0004252), Molecular Function: identical protein binding (GO:0042802), Biological Process: negative regulation of catalytic activity (GO:0043086)	2	3	0.779874
		IPR015500	Peptidase S8, subtilisin-related		2	3	0.779874
		IPR023827	Peptidase S8, subtilisin, Asp-active site		2	3	0.779874
	Si035473m|pacid:19681646	IPR000719	Protein kinase, catalytic domain	Molecular Function: protein kinase activity (GO:0004672), Molecular Function: ATP binding (GO:0005524), Biological Process: protein phosphorylation (GO:0006468)	2.5	3.5	0.768061
		IPR001220	Legume lectin domain	Molecular Function: carbohydrate binding (GO:0030246)	2.5	3.5	0.768061
		IPR002290	Serine/threonine- / dual-specificity protein kinase, catalytic domain	Molecular Function: protein kinase activity (GO:0004672), Molecular Function: ATP binding (GO:0005524), Biological Process: protein phosphorylation (GO:0006468)	2.5	3.5	0.768061
		IPR008271	Serine/threonine-protein kinase, active site	Molecular Function: protein serine/threonine kinase activity (GO:0004674), Biological Process: protein phosphorylation (GO:0006468)	2.5	3.5	0.768061
		IPR008985	Concanavalin A-like lectin/glucanases superfamily		2.5	3.5	0.768061
		IPR011009	Protein kinase-like domain	Molecular Function: transferase activity, transferring phosphorus-containing groups (GO:0016772)	2.5	3.5	0.768061
		IPR013320	Concanavalin A-like lectin/glucanase, subgroup		2.5	3.5	0.768061
		IPR017441	Protein kinase, ATP binding site	Molecular Function: ATP binding (GO:0005524)	2.5	3.5	0.768061
		IPR020635	Tyrosine-protein kinase, catalytic domain	Molecular Function: protein tyrosine kinase activity (GO:0004713), Biological Process: protein phosphorylation (GO:0006468)	2.5	3.5	0.768061
	Si038543m|pacid:19685326	IPR000209	Peptidase S8/S53, subtilisin/kexin/sedolisin	Molecular Function: serine-type endopeptidase activity (GO:0004252), Biological Process: proteolysis (GO:0006508)	3	4	0.766454
		IPR003137	Protease-associated domain, PA		3	4	0.766454
		IPR010259	Proteinase inhibitor I9	Molecular Function: serine-type endopeptidase activity (GO:0004252), Molecular Function: identical protein binding (GO:0042802), Biological Process: negative regulation of catalytic activity (GO:0043086)	3	4	0.766454
		IPR015500	Peptidase S8, subtilisin-related		3	4	0.766454
		IPR023827	Peptidase S8, subtilisin, Asp-active site		3	4	0.766454
nov-sit-miR42	Si007166m|pacid:19703202	IPR001841	Zinc finger, RING-type	Molecular Function: protein binding (GO:0005515), Molecular Function: zinc ion binding (GO:0008270)	2	3.5	0.87013
		IPR013083	Zinc finger, RING/FYVE/PHD-type		2	3.5	0.87013
	Si013599m|pacid:19692997	IPR001841	Zinc finger, RING-type	Molecular Function: protein binding (GO:0005515), Molecular Function: zinc ion binding (GO:0008270)	2	3.5	0.831382
		IPR001876	Zinc finger, RanBP2-type	Cellular Component: intracellular (GO:0005622), Molecular Function: zinc ion binding (GO:0008270)	2	3.5	0.831382
		IPR002867	Zinc finger, C6HC-type	Molecular Function: zinc ion binding (GO:0008270)	2	3.5	0.831382
		IPR013083	Zinc finger, RING/FYVE/PHD-type		2	3.5	0.831382
	Si013846m|pacid:19691354	IPR001594	Zinc finger, DHHC-type, palmitoyltransferase	Molecular Function: zinc ion binding (GO:0008270)	2	3.5	0.842593
	Si013848m|pacid:19691355	IPR001594	Zinc finger, DHHC-type, palmitoyltransferase	Molecular Function: zinc ion binding (GO:0008270)	2	3.5	0.842593
	Si020970m|pacid:19698471	IPR001140	ABC transporter, transmembrane domain	Molecular Function: ATP binding (GO:0005524), Biological Process: transport (GO:0006810), Cellular Component: integral to membrane (GO:0016021), Molecular Function: ATPase activity, coupled to transmembrane movement of substances (GO:0042626), Biological Process: transmembrane transport (GO:0055085)	2	4	0.923077
		IPR003439	ABC transporter-like	Molecular Function: ATP binding (GO:0005524), Molecular Function: ATPase activity (GO:0016887)	2	4	0.923077
		IPR003593	AAA+ ATPase domain	Molecular Function: nucleotide binding (GO:0000166), Molecular Function: nucleoside-triphosphatase activity (GO:0017111)	2	4	0.923077
		IPR011527	ABC transporter, transmembrane domain, type 1	Molecular Function: ATP binding (GO:0005524), Biological Process: transport (GO:0006810), Cellular Component: integral to membrane (GO:0016021), Molecular Function: ATPase activity, coupled to transmembrane movement of substances (GO:0042626), Biological Process: transmembrane transport (GO:0055085)	2	4	0.923077
		IPR017871	ABC transporter, conserved site	Molecular Function: ATP binding (GO:0005524), Molecular Function: ATPase activity (GO:0016887)	2	4	0.923077
		IPR017940	ABC transporter, integral membrane type 1		2	4	0.923077
	Si022545m|pacid:19699725	IPR013094	Alpha/beta hydrolase fold-3	Biological Process: metabolic process (GO:0008152), Molecular Function: hydrolase activity (GO:0016787)	1.5	1.5	0.900208
	Si032627m|pacid:19711040	IPR000209	Peptidase S8/S53, subtilisin/kexin/sedolisin	Molecular Function: serine-type endopeptidase activity (GO:0004252), Biological Process: proteolysis (GO:0006508)	3	4	0.762749
		IPR003137	Protease-associated domain, PA		3	4	0.762749
		IPR010259	Proteinase inhibitor I9	Molecular Function: serine-type endopeptidase activity (GO:0004252), Molecular Function: identical protein binding (GO:0042802), Biological Process: negative regulation of catalytic activity (GO:0043086)	3	4	0.762749
		IPR015500	Peptidase S8, subtilisin-related		3	4	0.762749
		IPR023828	Peptidase S8, subtilisin, Ser-active site		3	4	0.762749
	Si032972m|pacid:19710451	IPR000209	Peptidase S8/S53, subtilisin/kexin/sedolisin	Molecular Function: serine-type endopeptidase activity (GO:0004252), Biological Process: proteolysis (GO:0006508)	3	4	0.762749
		IPR003137	Protease-associated domain, PA		3	4	0.762749
		IPR010259	Proteinase inhibitor I9	Molecular Function: serine-type endopeptidase activity (GO:0004252), Molecular Function: identical protein binding (GO:0042802), Biological Process: negative regulation of catalytic activity (GO:0043086)	3	4	0.762749
		IPR015500	Peptidase S8, subtilisin-related		3	4	0.762749
		IPR023828	Peptidase S8, subtilisin, Ser-active site		3	4	0.762749
	Si034390m|pacid:19682688	IPR000209	Peptidase S8/S53, subtilisin/kexin/sedolisin	Molecular Function: serine-type endopeptidase activity (GO:0004252), Biological Process: proteolysis (GO:0006508)	2	3	0.763103
		IPR003137	Protease-associated domain, PA		2	3	0.763103
		IPR010259	Proteinase inhibitor I9	Molecular Function: serine-type endopeptidase activity (GO:0004252), Molecular Function: identical protein binding (GO:0042802), Biological Process: negative regulation of catalytic activity (GO:0043086)	2	3	0.763103
		IPR015500	Peptidase S8, subtilisin-related		2	3	0.763103
		IPR023827	Peptidase S8, subtilisin, Asp-active site		2	3	0.763103
nov-sit-miR43	Si000030m|pacid:19675469	IPR000048	IQ motif, EF-hand binding site	Molecular Function: protein binding (GO:0005515)	2.5	4	0.752759
		IPR001609	Myosin head, motor domain	Molecular Function: motor activity (GO:0003774), Molecular Function: ATP binding (GO:0005524), Cellular Component: myosin complex (GO:0016459)	2.5	4	0.752759
		IPR002710	Dilute	Molecular Function: protein binding (GO:0005515)	2.5	4	0.752759
		IPR004009	Myosin, N-terminal, SH3-like	Molecular Function: motor activity (GO:0003774), Molecular Function: ATP binding (GO:0005524), Cellular Component: myosin complex (GO:0016459)	2.5	4	0.752759
		IPR018444	Dil domain		2.5	4	0.752759
	Si000031m|pacid:19675470	IPR000048	IQ motif, EF-hand binding site	Molecular Function: protein binding (GO:0005515)	2.5	4	0.752759
		IPR001609	Myosin head, motor domain	Molecular Function: motor activity (GO:0003774), Molecular Function: ATP binding (GO:0005524), Cellular Component: myosin complex (GO:0016459)	2.5	4	0.752759
		IPR002710	Dilute	Molecular Function: protein binding (GO:0005515)	2.5	4	0.752759
		IPR004009	Myosin, N-terminal, SH3-like	Molecular Function: motor activity (GO:0003774), Molecular Function: ATP binding (GO:0005524), Cellular Component: myosin complex (GO:0016459)	2.5	4	0.752759
		IPR018444	Dil domain		2.5	4	0.752759
	Si006975m|pacid:19704071	IPR003441	No apical meristem (NAM) protein	Molecular Function: DNA binding (GO:0003677), Biological Process: regulation of transcription, DNA-dependent (GO:0006355)	2.5	4	0.91954
	Si007886m|pacid:19702914	IPR003441	No apical meristem (NAM) protein	Molecular Function: DNA binding (GO:0003677), Biological Process: regulation of transcription, DNA-dependent (GO:0006355)	1.5	3	0.859244
	Si010553m|pacid:19694091	IPR003441	No apical meristem (NAM) protein	Molecular Function: DNA binding (GO:0003677), Biological Process: regulation of transcription, DNA-dependent (GO:0006355)	2	3	0.798673
	Si014180m|pacid:19691079	IPR003441	No apical meristem (NAM) protein	Molecular Function: DNA binding (GO:0003677), Biological Process: regulation of transcription, DNA-dependent (GO:0006355)	2	2.5	0.822835
	Si016143m|pacid:19687746	IPR003107	RNA-processing protein, HAT helix	Cellular Component: intracellular (GO:0005622), Biological Process: RNA processing (GO:0006396)	3	4	0.792576
		IPR008940	Protein prenyltransferase		3	4	0.792576
		IPR013633	siRNA-mediated silencing protein NRDE-2		3	4	0.792576
	Si017443m|pacid:19686178	IPR003657	DNA-binding WRKY	Molecular Function: sequence-specific DNA binding transcription factor activity (GO:0003700), Biological Process: regulation of transcription, DNA-dependent (GO:0006355), Molecular Function: sequence-specific DNA binding (GO:0043565)	2	4	0.831395
	Si017567m|pacid:19686134	IPR003441	No apical meristem (NAM) protein	Molecular Function: DNA binding (GO:0003677), Biological Process: regulation of transcription, DNA-dependent (GO:0006355)	2	3	0.798673
	Si017570m|pacid:19686135	IPR003441	No apical meristem (NAM) protein	Molecular Function: DNA binding (GO:0003677), Biological Process: regulation of transcription, DNA-dependent (GO:0006355)	2	3	0.798673
	Si017931m|pacid:19686136	IPR003441	No apical meristem (NAM) protein	Molecular Function: DNA binding (GO:0003677), Biological Process: regulation of transcription, DNA-dependent (GO:0006355)	2	3	0.798673
	Si022747m|pacid:19701137	IPR003441	No apical meristem (NAM) protein	Molecular Function: DNA binding (GO:0003677), Biological Process: regulation of transcription, DNA-dependent (GO:0006355)	1	1	0.908367
	Si030730m|pacid:19712784	IPR001344	Chlorophyll A-B binding protein, plant	Biological Process: photosynthesis, light harvesting (GO:0009765), Cellular Component: membrane (GO:0016020)	2	3.5	0.829694
		IPR022796	Chlorophyll A-B binding protein		2	3.5	0.829694
		IPR023329	Chlorophyll a/b binding protein domain		2	3.5	0.829694
nov-sit-miR45	Si014319m|pacid:19691096	IPR002937	Amine oxidase	Molecular Function: oxidoreductase activity (GO:0016491), Biological Process: oxidation-reduction process (GO:0055114)	2.5	2.5	0.77551
nov-sit-miR47	Si021313m|pacid:19701427	IPR001208	Mini-chromosome maintenance, DNA-dependent ATPase	Molecular Function: DNA binding (GO:0003677), Molecular Function: ATP binding (GO:0005524), Biological Process: DNA replication (GO:0006260)	2.5	3	0.794189
		IPR003593	AAA+ ATPase domain	Molecular Function: nucleotide binding (GO:0000166), Molecular Function: nucleoside-triphosphatase activity (GO:0017111)	2.5	3	0.794189
		IPR008046	Mini-chromosome maintenance complex protein 3	Molecular Function: DNA binding (GO:0003677), Molecular Function: ATP binding (GO:0005524), Cellular Component: nucleus (GO:0005634), Biological Process: DNA replication initiation (GO:0006270)	2.5	3	0.794189
		IPR012340	Nucleic acid-binding, OB-fold		2.5	3	0.794189
		IPR016027	Nucleic acid-binding, OB-fold-like		2.5	3	0.794189
		IPR018525	Mini-chromosome maintenance, conserved site	Molecular Function: DNA binding (GO:0003677), Molecular Function: ATP binding (GO:0005524), Biological Process: DNA replication (GO:0006260)	2.5	3	0.794189
	Si028822m|pacid:19711311	IPR011989	Armadillo-like helical		3	3.5	0.775819
		IPR013598	Exportin-1/Importin-beta-like		3	3.5	0.775819
		IPR016024	Armadillo-type fold	Molecular Function: binding (GO:0005488)	3	3.5	0.775819
nov-sit-miR48	Si012267m|pacid:19695922	IPR002885	Pentatricopeptide repeat		2.5	3.5	0.811502
nov-sit-miR49	Si016508m|pacid:19689224	IPR005202	Transcription factor GRAS		2	3	0.750572
	Si022779m|pacid:19697842	IPR002110	Ankyrin repeat	Molecular Function: protein binding (GO:0005515)	2.5	4	0.822014
		IPR020683	Ankyrin repeat-containing domain		2.5	4	0.822014
	Si040022m|pacid:19685287	IPR005202	Transcription factor GRAS		1	1.5	0.970732
nov-sit-miR50	Si000340m|pacid:19677140	IPR003311	AUX/IAA protein	Cellular Component: nucleus (GO:0005634), Biological Process: regulation of transcription, DNA-dependent (GO:0006355)	2.5	3.5	0.75495
		IPR003340	B3 DNA binding domain	Molecular Function: DNA binding (GO:0003677), Biological Process: regulation of transcription, DNA-dependent (GO:0006355)	2.5	3.5	0.75495
		IPR010525	Auxin response factor	Molecular Function: DNA binding (GO:0003677), Cellular Component: nucleus (GO:0005634), Biological Process: regulation of transcription, DNA-dependent (GO:0006355), Biological Process: response to hormone stimulus (GO:0009725)	2.5	3.5	0.75495
		IPR011525	Aux/IAA-ARF-dimerisation	Molecular Function: protein dimerization activity (GO:0046983)	2.5	3.5	0.75495
		IPR015300	DNA-binding pseudobarrel domain		2.5	3.5	0.75495
	Si000415m|pacid:19677141	IPR003340	B3 DNA binding domain	Molecular Function: DNA binding (GO:0003677), Biological Process: regulation of transcription, DNA-dependent (GO:0006355)	2.5	3.5	0.75495
		IPR010525	Auxin response factor	Molecular Function: DNA binding (GO:0003677), Cellular Component: nucleus (GO:0005634), Biological Process: regulation of transcription, DNA-dependent (GO:0006355), Biological Process: response to hormone stimulus (GO:0009725)	2.5	3.5	0.75495
		IPR015300	DNA-binding pseudobarrel domain		2.5	3.5	0.75495
	Si000464m|pacid:19677142	IPR003340	B3 DNA binding domain	Molecular Function: DNA binding (GO:0003677), Biological Process: regulation of transcription, DNA-dependent (GO:0006355)	2.5	3.5	0.75495
		IPR010525	Auxin response factor	Molecular Function: DNA binding (GO:0003677), Cellular Component: nucleus (GO:0005634), Biological Process: regulation of transcription, DNA-dependent (GO:0006355), Biological Process: response to hormone stimulus (GO:0009725)	2.5	3.5	0.75495
		IPR015300	DNA-binding pseudobarrel domain		2.5	3.5	0.75495
	Si000466m|pacid:19677143	IPR003340	B3 DNA binding domain	Molecular Function: DNA binding (GO:0003677), Biological Process: regulation of transcription, DNA-dependent (GO:0006355)	2.5	3.5	0.75495
		IPR010525	Auxin response factor	Molecular Function: DNA binding (GO:0003677), Cellular Component: nucleus (GO:0005634), Biological Process: regulation of transcription, DNA-dependent (GO:0006355), Biological Process: response to hormone stimulus (GO:0009725)	2.5	3.5	0.75495
		IPR015300	DNA-binding pseudobarrel domain		2.5	3.5	0.75495
	Si022779m|pacid:19697842	IPR002110	Ankyrin repeat	Molecular Function: protein binding (GO:0005515)	2	3	0.795652
		IPR020683	Ankyrin repeat-containing domain		2	3	0.795652
	Si040022m|pacid:19685287	IPR005202	Transcription factor GRAS		0.5	0.5	0.93228
nov-sit-miR52	Si000552m|pacid:19674563	IPR000571	Zinc finger, CCCH-type	Molecular Function: nucleic acid binding (GO:0003676), Molecular Function: zinc ion binding (GO:0008270)	2.5	3	0.872549
	Si000558m|pacid:19675498	IPR000719	Protein kinase, catalytic domain	Molecular Function: protein kinase activity (GO:0004672), Molecular Function: ATP binding (GO:0005524), Biological Process: protein phosphorylation (GO:0006468)	2.5	3.5	0.7543
		IPR002290	Serine/threonine- / dual-specificity protein kinase, catalytic domain	Molecular Function: protein kinase activity (GO:0004672), Molecular Function: ATP binding (GO:0005524), Biological Process: protein phosphorylation (GO:0006468)	2.5	3.5	0.7543
		IPR008271	Serine/threonine-protein kinase, active site	Molecular Function: protein serine/threonine kinase activity (GO:0004674), Biological Process: protein phosphorylation (GO:0006468)	2.5	3.5	0.7543
		IPR011009	Protein kinase-like domain	Molecular Function: transferase activity, transferring phosphorus-containing groups (GO:0016772)	2.5	3.5	0.7543
		IPR017441	Protein kinase, ATP binding site	Molecular Function: ATP binding (GO:0005524)	2.5	3.5	0.7543
		IPR020635	Tyrosine-protein kinase, catalytic domain	Molecular Function: protein tyrosine kinase activity (GO:0004713), Biological Process: protein phosphorylation (GO:0006468)	2.5	3.5	0.7543
		IPR025287	Wall-associated receptor kinase galacturonan-binding domain	Molecular Function: polysaccharide binding (GO:0030247)	2.5	3.5	0.7543
	Si011168m|pacid:19695334	IPR005123	Oxoglutarate/iron-dependent dioxygenase	Molecular Function: oxidoreductase activity (GO:0016491), Molecular Function: oxidoreductase activity, acting on paired donors, with incorporation or reduction of molecular oxygen, 2-oxoglutarate as one donor, and incorporation of one atom each of oxygen into both donors (GO:0016706), Biological Process: oxidation-reduction process (GO:0055114)	2.5	4	0.801865
	Si013162m|pacid:19691567	IPR000695	ATPase, P-type, H+ transporting proton pump	Molecular Function: ATP binding (GO:0005524), Molecular Function: ATPase activity, coupled to transmembrane movement of ions, phosphorylative mechanism (GO:0015662), Cellular Component: membrane (GO:0016020)	1.5	2	0.898048
		IPR001757	ATPase, P-type, K/Mg/Cd/Cu/Zn/Na/Ca/Na/H-transporter	Molecular Function: ATP binding (GO:0005524), Biological Process: cation transport (GO:0006812), Molecular Function: ATPase activity, coupled to transmembrane movement of ions, phosphorylative mechanism (GO:0015662), Cellular Component: membrane (GO:0016020)	1.5	2	0.898048
		IPR004014	ATPase, P-type cation-transporter, N-terminal		1.5	2	0.898048
		IPR005834	Haloacid dehalogenase-like hydrolase	Molecular Function: catalytic activity (GO:0003824), Biological Process: metabolic process (GO:0008152)	1.5	2	0.898048
		IPR006068	ATPase, P-type cation-transporter, C-terminal		1.5	2	0.898048
		IPR006408	ATPase, P-type, calcium-transporting, PMCA-type	Molecular Function: calcium-transporting ATPase activity (GO:0005388), Molecular Function: ATP binding (GO:0005524), Biological Process: ATP biosynthetic process (GO:0006754), Cellular Component: membrane (GO:0016020), Biological Process: calcium ion transmembrane transport (GO:0070588)	1.5	2	0.898048
		IPR008250	ATPase, P-type, ATPase-associated domain	Molecular Function: nucleotide binding (GO:0000166), Molecular Function: metal ion binding (GO:0046872)	1.5	2	0.898048
		IPR018303	ATPase, P-type phosphorylation site		1.5	2	0.898048
		IPR023214	HAD-like domain		1.5	2	0.898048
		IPR023298	ATPase, P-type, transmembrane domain		1.5	2	0.898048
		IPR023299	ATPase, P-type, cytoplasmic domain N		1.5	2	0.898048
		IPR023300	ATPase, P-type, cytoplasmic transduction domain A		1.5	2	0.898048
		IPR024750	Calcium-transporting ATPase, N-terminal autoinhibitory domain	Molecular Function: calmodulin binding (GO:0005516)	1.5	2	0.898048
	Si013175m|pacid:19691568	IPR001757	ATPase, P-type, K/Mg/Cd/Cu/Zn/Na/Ca/Na/H-transporter	Molecular Function: ATP binding (GO:0005524), Biological Process: cation transport (GO:0006812), Molecular Function: ATPase activity, coupled to transmembrane movement of ions, phosphorylative mechanism (GO:0015662), Cellular Component: membrane (GO:0016020)	1.5	2	0.898048
		IPR004014	ATPase, P-type cation-transporter, N-terminal		1.5	2	0.898048
		IPR005834	Haloacid dehalogenase-like hydrolase	Molecular Function: catalytic activity (GO:0003824), Biological Process: metabolic process (GO:0008152)	1.5	2	0.898048
		IPR006068	ATPase, P-type cation-transporter, C-terminal		1.5	2	0.898048
		IPR006069	ATPase, P-type cation exchange, alpha subunit	Biological Process: ATP biosynthetic process (GO:0006754), Molecular Function: ATPase activity, coupled to transmembrane movement of ions, phosphorylative mechanism (GO:0015662), Cellular Component: membrane (GO:0016020)	1.5	2	0.898048
		IPR006408	ATPase, P-type, calcium-transporting, PMCA-type	Molecular Function: calcium-transporting ATPase activity (GO:0005388), Molecular Function: ATP binding (GO:0005524), Biological Process: ATP biosynthetic process (GO:0006754), Cellular Component: membrane (GO:0016020), Biological Process: calcium ion transmembrane transport (GO:0070588)	1.5	2	0.898048
		IPR008250	ATPase, P-type, ATPase-associated domain	Molecular Function: nucleotide binding (GO:0000166), Molecular Function: metal ion binding (GO:0046872)	1.5	2	0.898048
		IPR018303	ATPase, P-type phosphorylation site		1.5	2	0.898048
		IPR023214	HAD-like domain		1.5	2	0.898048
		IPR023298	ATPase, P-type, transmembrane domain		1.5	2	0.898048
		IPR023299	ATPase, P-type, cytoplasmic domain N		1.5	2	0.898048
		IPR023300	ATPase, P-type, cytoplasmic transduction domain A		1.5	2	0.898048
		IPR023306	ATPase, cation-transporting, domain N	Molecular Function: hydrolase activity, acting on acid anhydrides, catalyzing transmembrane movement of substances (GO:0016820)	1.5	2	0.898048
		IPR024750	Calcium-transporting ATPase, N-terminal autoinhibitory domain	Molecular Function: calmodulin binding (GO:0005516)	1.5	2	0.898048
	Si013182m|pacid:19691569	IPR000695	ATPase, P-type, H+ transporting proton pump	Molecular Function: ATP binding (GO:0005524), Molecular Function: ATPase activity, coupled to transmembrane movement of ions, phosphorylative mechanism (GO:0015662), Cellular Component: membrane (GO:0016020)	1.5	2	0.898048
		IPR001757	ATPase, P-type, K/Mg/Cd/Cu/Zn/Na/Ca/Na/H-transporter	Molecular Function: ATP binding (GO:0005524), Biological Process: cation transport (GO:0006812), Molecular Function: ATPase activity, coupled to transmembrane movement of ions, phosphorylative mechanism (GO:0015662), Cellular Component: membrane (GO:0016020)	1.5	2	0.898048
		IPR004014	ATPase, P-type cation-transporter, N-terminal		1.5	2	0.898048
		IPR005834	Haloacid dehalogenase-like hydrolase	Molecular Function: catalytic activity (GO:0003824), Biological Process: metabolic process (GO:0008152)	1.5	2	0.898048
		IPR006068	ATPase, P-type cation-transporter, C-terminal		1.5	2	0.898048
		IPR006408	ATPase, P-type, calcium-transporting, PMCA-type	Molecular Function: calcium-transporting ATPase activity (GO:0005388), Molecular Function: ATP binding (GO:0005524), Biological Process: ATP biosynthetic process (GO:0006754), Cellular Component: membrane (GO:0016020), Biological Process: calcium ion transmembrane transport (GO:0070588)	1.5	2	0.898048
		IPR008250	ATPase, P-type, ATPase-associated domain	Molecular Function: nucleotide binding (GO:0000166), Molecular Function: metal ion binding (GO:0046872)	1.5	2	0.898048
		IPR018303	ATPase, P-type phosphorylation site		1.5	2	0.898048
		IPR023214	HAD-like domain		1.5	2	0.898048
		IPR023298	ATPase, P-type, transmembrane domain		1.5	2	0.898048
		IPR023299	ATPase, P-type, cytoplasmic domain N		1.5	2	0.898048
		IPR023300	ATPase, P-type, cytoplasmic transduction domain A		1.5	2	0.898048
		IPR024750	Calcium-transporting ATPase, N-terminal autoinhibitory domain	Molecular Function: calmodulin binding (GO:0005516)	1.5	2	0.898048
	Si038988m|pacid:19682171	IPR002048	Calcium-binding EF-hand	Molecular Function: calcium ion binding (GO:0005509)	0.5	1	1.00244
		IPR011992	EF-hand-like domain	Molecular Function: calcium ion binding (GO:0005509)	0.5	1	1.00244
		IPR018247	EF-Hand 1, calcium-binding site		0.5	1	1.00244
		IPR018249	EF-HAND 2		0.5	1	1.00244
nov-sit-miR53	Si021387m|pacid:19702381	IPR003020	Bicarbonate transporter, eukaryotic	Molecular Function: inorganic anion exchanger activity (GO:0005452), Biological Process: anion transport (GO:0006820), Cellular Component: membrane (GO:0016020)	2.5	3.5	0.86551
		IPR011531	Bicarbonate transporter, C-terminal	Biological Process: anion transport (GO:0006820), Cellular Component: integral to membrane (GO:0016021)	2.5	3.5	0.86551
	Si024220m|pacid:19698212	IPR002182	NB-ARC	Molecular Function: ADP binding (GO:0043531)	3	3.5	0.795918
	Si029042m|pacid:19713176	IPR000127	Ubiquitin-activating enzyme repeat	Molecular Function: ATP binding (GO:0005524), Biological Process: cellular protein modification process (GO:0006464), Molecular Function: small protein activating enzyme activity (GO:0008641)	1.5	3	0.85595
		IPR000594	UBA/THIF-type NAD/FAD binding fold	Molecular Function: catalytic activity (GO:0003824)	1.5	3	0.85595
		IPR009036	Molybdenum cofactor biosynthesis, MoeB		1.5	3	0.85595
		IPR016040	NAD(P)-binding domain	Molecular Function: nucleotide binding (GO:0000166)	1.5	3	0.85595
		IPR019572	Ubiquitin-activating enzyme		1.5	3	0.85595
		IPR023280	Ubiquitin-like 1 activating enzyme, catalytic cysteine domain		1.5	3	0.85595
nov-sit-miR56	Si001089m|pacid:19676716	IPR001810	F-box domain, cyclin-like	Molecular Function: protein binding (GO:0005515)	3	4	0.761388
		IPR006566	FBD		3	4	0.761388
	Si001294m|pacid:19676717	IPR001810	F-box domain, cyclin-like	Molecular Function: protein binding (GO:0005515)	3	4	0.761388
		IPR006566	FBD		3	4	0.761388
nov-sit-miR58	Si000283m|pacid:19673633	IPR001356	Homeodomain	Molecular Function: sequence-specific DNA binding transcription factor activity (GO:0003700), Biological Process: regulation of transcription, DNA-dependent (GO:0006355), Molecular Function: sequence-specific DNA binding (GO:0043565)	2	2	0.784499
		IPR002913	Lipid-binding START		2	2	0.784499
		IPR009057	Homeodomain-like	Molecular Function: DNA binding (GO:0003677)	2	2	0.784499
		IPR013978	MEKHLA		2	2	0.784499
		IPR023393	START-like domain		2	2	0.784499
	Si021201m|pacid:19701825	IPR001356	Homeodomain	Molecular Function: sequence-specific DNA binding transcription factor activity (GO:0003700), Biological Process: regulation of transcription, DNA-dependent (GO:0006355), Molecular Function: sequence-specific DNA binding (GO:0043565)	2	2	0.820158
		IPR002913	Lipid-binding START		2	2	0.820158
		IPR009057	Homeodomain-like	Molecular Function: DNA binding (GO:0003677)	2	2	0.820158
		IPR013978	MEKHLA		2	2	0.820158
		IPR023393	START-like domain		2	2	0.820158
	Si034228m|pacid:19683970	IPR001356	Homeodomain	Molecular Function: sequence-specific DNA binding transcription factor activity (GO:0003700), Biological Process: regulation of transcription, DNA-dependent (GO:0006355), Molecular Function: sequence-specific DNA binding (GO:0043565)	2	2	0.820158
		IPR002913	Lipid-binding START		2	2	0.820158
		IPR009057	Homeodomain-like	Molecular Function: DNA binding (GO:0003677)	2	2	0.820158
		IPR013978	MEKHLA		2	2	0.820158
		IPR023393	START-like domain		2	2	0.820158
	Si034251m|pacid:19684049	IPR001356	Homeodomain	Molecular Function: sequence-specific DNA binding transcription factor activity (GO:0003700), Biological Process: regulation of transcription, DNA-dependent (GO:0006355), Molecular Function: sequence-specific DNA binding (GO:0043565)	2	2	0.784499
		IPR002913	Lipid-binding START		2	2	0.784499
		IPR009057	Homeodomain-like	Molecular Function: DNA binding (GO:0003677)	2	2	0.784499
		IPR013978	MEKHLA		2	2	0.784499
		IPR023393	START-like domain		2	2	0.784499
	Si034254m|pacid:19681172	IPR001356	Homeodomain	Molecular Function: sequence-specific DNA binding transcription factor activity (GO:0003700), Biological Process: regulation of transcription, DNA-dependent (GO:0006355), Molecular Function: sequence-specific DNA binding (GO:0043565)	2	2	0.784499
		IPR002913	Lipid-binding START		2	2	0.784499
		IPR009057	Homeodomain-like	Molecular Function: DNA binding (GO:0003677)	2	2	0.784499
		IPR013978	MEKHLA		2	2	0.784499
		IPR023393	START-like domain		2	2	0.784499
nov-sit-miR59	Si000283m|pacid:19673633	IPR001356	Homeodomain	Molecular Function: sequence-specific DNA binding transcription factor activity (GO:0003700), Biological Process: regulation of transcription, DNA-dependent (GO:0006355), Molecular Function: sequence-specific DNA binding (GO:0043565)	2	2	0.784499
		IPR002913	Lipid-binding START		2	2	0.784499
		IPR009057	Homeodomain-like	Molecular Function: DNA binding (GO:0003677)	2	2	0.784499
		IPR013978	MEKHLA		2	2	0.784499
		IPR023393	START-like domain		2	2	0.784499
	Si021201m|pacid:19701825	IPR001356	Homeodomain	Molecular Function: sequence-specific DNA binding transcription factor activity (GO:0003700), Biological Process: regulation of transcription, DNA-dependent (GO:0006355), Molecular Function: sequence-specific DNA binding (GO:0043565)	2	2	0.820158
		IPR002913	Lipid-binding START		2	2	0.820158
		IPR009057	Homeodomain-like	Molecular Function: DNA binding (GO:0003677)	2	2	0.820158
		IPR013978	MEKHLA		2	2	0.820158
		IPR023393	START-like domain		2	2	0.820158
	Si022441m|pacid:19700927	IPR007650	Protein of unknown function DUF581		3	3.5	0.813765
	Si034228m|pacid:19683970	IPR001356	Homeodomain	Molecular Function: sequence-specific DNA binding transcription factor activity (GO:0003700), Biological Process: regulation of transcription, DNA-dependent (GO:0006355), Molecular Function: sequence-specific DNA binding (GO:0043565)	2	2	0.820158
		IPR002913	Lipid-binding START		2	2	0.820158
		IPR009057	Homeodomain-like	Molecular Function: DNA binding (GO:0003677)	2	2	0.820158
		IPR013978	MEKHLA		2	2	0.820158
		IPR023393	START-like domain		2	2	0.820158
	Si034251m|pacid:19684049	IPR001356	Homeodomain	Molecular Function: sequence-specific DNA binding transcription factor activity (GO:0003700), Biological Process: regulation of transcription, DNA-dependent (GO:0006355), Molecular Function: sequence-specific DNA binding (GO:0043565)	2	2	0.784499
		IPR002913	Lipid-binding START		2	2	0.784499
		IPR009057	Homeodomain-like	Molecular Function: DNA binding (GO:0003677)	2	2	0.784499
		IPR013978	MEKHLA		2	2	0.784499
		IPR023393	START-like domain		2	2	0.784499
	Si034254m|pacid:19681172	IPR001356	Homeodomain	Molecular Function: sequence-specific DNA binding transcription factor activity (GO:0003700), Biological Process: regulation of transcription, DNA-dependent (GO:0006355), Molecular Function: sequence-specific DNA binding (GO:0043565)	2	2	0.784499
		IPR002913	Lipid-binding START		2	2	0.784499
		IPR009057	Homeodomain-like	Molecular Function: DNA binding (GO:0003677)	2	2	0.784499
		IPR013978	MEKHLA		2	2	0.784499
		IPR023393	START-like domain		2	2	0.784499
nov-sit-miR60	Si000283m|pacid:19673633	IPR001356	Homeodomain	Molecular Function: sequence-specific DNA binding transcription factor activity (GO:0003700), Biological Process: regulation of transcription, DNA-dependent (GO:0006355), Molecular Function: sequence-specific DNA binding (GO:0043565)	2	2	0.784499
		IPR002913	Lipid-binding START		2	2	0.784499
		IPR009057	Homeodomain-like	Molecular Function: DNA binding (GO:0003677)	2	2	0.784499
		IPR013978	MEKHLA		2	2	0.784499
		IPR023393	START-like domain		2	2	0.784499
	Si002648m|pacid:19676837	IPR005031	Streptomyces cyclase/dehydrase		3	3	0.762637
		IPR023393	START-like domain		3	3	0.762637
	Si021201m|pacid:19701825	IPR001356	Homeodomain	Molecular Function: sequence-specific DNA binding transcription factor activity (GO:0003700), Biological Process: regulation of transcription, DNA-dependent (GO:0006355), Molecular Function: sequence-specific DNA binding (GO:0043565)	2	2	0.820158
		IPR002913	Lipid-binding START		2	2	0.820158
		IPR009057	Homeodomain-like	Molecular Function: DNA binding (GO:0003677)	2	2	0.820158
		IPR013978	MEKHLA		2	2	0.820158
		IPR023393	START-like domain		2	2	0.820158
	Si032155m|pacid:19713561	IPR001810	F-box domain, cyclin-like	Molecular Function: protein binding (GO:0005515)	2	3	0.75
	Si034228m|pacid:19683970	IPR001356	Homeodomain	Molecular Function: sequence-specific DNA binding transcription factor activity (GO:0003700), Biological Process: regulation of transcription, DNA-dependent (GO:0006355), Molecular Function: sequence-specific DNA binding (GO:0043565)	2	2	0.820158
		IPR002913	Lipid-binding START		2	2	0.820158
		IPR009057	Homeodomain-like	Molecular Function: DNA binding (GO:0003677)	2	2	0.820158
		IPR013978	MEKHLA		2	2	0.820158
		IPR023393	START-like domain		2	2	0.820158
	Si034251m|pacid:19684049	IPR001356	Homeodomain	Molecular Function: sequence-specific DNA binding transcription factor activity (GO:0003700), Biological Process: regulation of transcription, DNA-dependent (GO:0006355), Molecular Function: sequence-specific DNA binding (GO:0043565)	2	2	0.784499
		IPR002913	Lipid-binding START		2	2	0.784499
		IPR009057	Homeodomain-like	Molecular Function: DNA binding (GO:0003677)	2	2	0.784499
		IPR013978	MEKHLA		2	2	0.784499
		IPR023393	START-like domain		2	2	0.784499
	Si034254m|pacid:19681172	IPR001356	Homeodomain	Molecular Function: sequence-specific DNA binding transcription factor activity (GO:0003700), Biological Process: regulation of transcription, DNA-dependent (GO:0006355), Molecular Function: sequence-specific DNA binding (GO:0043565)	2	2	0.784499
		IPR002913	Lipid-binding START		2	2	0.784499
		IPR009057	Homeodomain-like	Molecular Function: DNA binding (GO:0003677)	2	2	0.784499
		IPR013978	MEKHLA		2	2	0.784499
		IPR023393	START-like domain		2	2	0.784499
nov-sit-miR62	Si003494m|pacid:19675702	IPR010259	Proteinase inhibitor I9	Molecular Function: serine-type endopeptidase activity (GO:0004252), Molecular Function: identical protein binding (GO:0042802), Biological Process: negative regulation of catalytic activity (GO:0043086)	3	4	0.752717
nov-sit-miR64	Si006922m|pacid:19705127	IPR014977	WRC	Molecular Function: protein binding (GO:0005515)	0	0	0.956322
		IPR014978	Glutamine-Leucine-Glutamine, QLQ	Molecular Function: ATP binding (GO:0005524), Cellular Component: nucleus (GO:0005634), Biological Process: regulation of transcription, DNA-dependent (GO:0006355), Molecular Function: hydrolase activity, acting on acid anhydrides, in phosphorus-containing anhydrides (GO:0016818)	0	0	0.956322
	Si008818m|pacid:19706159	IPR014977	WRC	Molecular Function: protein binding (GO:0005515)	0	0	0.956322
		IPR014978	Glutamine-Leucine-Glutamine, QLQ	Molecular Function: ATP binding (GO:0005524), Cellular Component: nucleus (GO:0005634), Biological Process: regulation of transcription, DNA-dependent (GO:0006355), Molecular Function: hydrolase activity, acting on acid anhydrides, in phosphorus-containing anhydrides (GO:0016818)	0	0	0.956322
	Si011853m|pacid:19694602	IPR014977	WRC	Molecular Function: protein binding (GO:0005515)	0	0	0.956322
		IPR014978	Glutamine-Leucine-Glutamine, QLQ	Molecular Function: ATP binding (GO:0005524), Cellular Component: nucleus (GO:0005634), Biological Process: regulation of transcription, DNA-dependent (GO:0006355), Molecular Function: hydrolase activity, acting on acid anhydrides, in phosphorus-containing anhydrides (GO:0016818)	0	0	0.956322
	Si017449m|pacid:19689714	IPR014977	WRC	Molecular Function: protein binding (GO:0005515)	0	0	0.956322
		IPR014978	Glutamine-Leucine-Glutamine, QLQ	Molecular Function: ATP binding (GO:0005524), Cellular Component: nucleus (GO:0005634), Biological Process: regulation of transcription, DNA-dependent (GO:0006355), Molecular Function: hydrolase activity, acting on acid anhydrides, in phosphorus-containing anhydrides (GO:0016818)	0	0	0.956322
	Si017511m|pacid:19689734	IPR014977	WRC	Molecular Function: protein binding (GO:0005515)	0	0	0.956322
		IPR014978	Glutamine-Leucine-Glutamine, QLQ	Molecular Function: ATP binding (GO:0005524), Cellular Component: nucleus (GO:0005634), Biological Process: regulation of transcription, DNA-dependent (GO:0006355), Molecular Function: hydrolase activity, acting on acid anhydrides, in phosphorus-containing anhydrides (GO:0016818)	0	0	0.956322
	Si017515m|pacid:19689735	IPR014977	WRC	Molecular Function: protein binding (GO:0005515)	0	0	0.956322
		IPR014978	Glutamine-Leucine-Glutamine, QLQ	Molecular Function: ATP binding (GO:0005524), Cellular Component: nucleus (GO:0005634), Biological Process: regulation of transcription, DNA-dependent (GO:0006355), Molecular Function: hydrolase activity, acting on acid anhydrides, in phosphorus-containing anhydrides (GO:0016818)	0	0	0.956322
	Si018252m|pacid:19688968	IPR014977	WRC	Molecular Function: protein binding (GO:0005515)	0	0	0.956322
		IPR014978	Glutamine-Leucine-Glutamine, QLQ	Molecular Function: ATP binding (GO:0005524), Cellular Component: nucleus (GO:0005634), Biological Process: regulation of transcription, DNA-dependent (GO:0006355), Molecular Function: hydrolase activity, acting on acid anhydrides, in phosphorus-containing anhydrides (GO:0016818)	0	0	0.956322
	Si026680m|pacid:19707179	IPR014977	WRC	Molecular Function: protein binding (GO:0005515)	1	2	0.893564
		IPR014978	Glutamine-Leucine-Glutamine, QLQ	Molecular Function: ATP binding (GO:0005524), Cellular Component: nucleus (GO:0005634), Biological Process: regulation of transcription, DNA-dependent (GO:0006355), Molecular Function: hydrolase activity, acting on acid anhydrides, in phosphorus-containing anhydrides (GO:0016818)	1	2	0.893564
	Si034822m|pacid:19680013	IPR014977	WRC	Molecular Function: protein binding (GO:0005515)	1	2	0.893564
		IPR014978	Glutamine-Leucine-Glutamine, QLQ	Molecular Function: ATP binding (GO:0005524), Cellular Component: nucleus (GO:0005634), Biological Process: regulation of transcription, DNA-dependent (GO:0006355), Molecular Function: hydrolase activity, acting on acid anhydrides, in phosphorus-containing anhydrides (GO:0016818)	1	2	0.893564
	Si035794m|pacid:19683976	IPR014977	WRC	Molecular Function: protein binding (GO:0005515)	0	0	0.956322
		IPR014978	Glutamine-Leucine-Glutamine, QLQ	Molecular Function: ATP binding (GO:0005524), Cellular Component: nucleus (GO:0005634), Biological Process: regulation of transcription, DNA-dependent (GO:0006355), Molecular Function: hydrolase activity, acting on acid anhydrides, in phosphorus-containing anhydrides (GO:0016818)	0	0	0.956322
nov-sit-miR65	Si021066m|pacid:19701491	IPR000330	SNF2-related	Molecular Function: DNA binding (GO:0003677), Molecular Function: ATP binding (GO:0005524)	1.5	2.5	0.905852
		IPR001650	Helicase, C-terminal	Molecular Function: nucleic acid binding (GO:0003676), Molecular Function: helicase activity (GO:0004386), Molecular Function: ATP binding (GO:0005524)	1.5	2.5	0.905852
		IPR014001	Helicase, superfamily 1/2, ATP-binding domain		1.5	2.5	0.905852
	Si021133m|pacid:19701492	IPR000330	SNF2-related	Molecular Function: DNA binding (GO:0003677), Molecular Function: ATP binding (GO:0005524)	1.5	2.5	0.905852
		IPR001650	Helicase, C-terminal	Molecular Function: nucleic acid binding (GO:0003676), Molecular Function: helicase activity (GO:0004386), Molecular Function: ATP binding (GO:0005524)	1.5	2.5	0.905852
		IPR014001	Helicase, superfamily 1/2, ATP-binding domain		1.5	2.5	0.905852
	Si025229m|pacid:19697969	IPR018034	KRR1 interacting protein 1		2.5	3	0.814286
		IPR024626	Kri1-like, C-terminal		2.5	3	0.814286
	Si029289m|pacid:19712230	IPR001164	Arf GTPase activating protein	Molecular Function: ARF GTPase activator activity (GO:0008060), Molecular Function: zinc ion binding (GO:0008270), Biological Process: regulation of ARF GTPase activity (GO:0032312)	2.5	4	0.753807
		IPR001849	Pleckstrin homology domain	Molecular Function: protein binding (GO:0005515), Molecular Function: phospholipid binding (GO:0005543)	2.5	4	0.753807
		IPR002110	Ankyrin repeat	Molecular Function: protein binding (GO:0005515)	2.5	4	0.753807
		IPR011993	Pleckstrin homology-like domain		2.5	4	0.753807
		IPR020683	Ankyrin repeat-containing domain		2.5	4	0.753807
nov-sit-miR67	Si030222m|pacid:19709341	IPR000504	RNA recognition motif domain	Molecular Function: nucleic acid binding (GO:0003676)	2.5	3	0.763754
		IPR012677	Nucleotide-binding, alpha-beta plait	Molecular Function: nucleotide binding (GO:0000166)	2.5	3	0.763754
nov-sit-miR71	Si008196m|pacid:19703917	IPR001810	F-box domain, cyclin-like	Molecular Function: protein binding (GO:0005515)	2.5	4	0.84265
		IPR006566	FBD		2.5	4	0.84265
nov-sit-miR73	Si034346m|pacid:19682508	IPR002313	Lysine-tRNA ligase, class II	Molecular Function: lysine-tRNA ligase activity (GO:0004824), Molecular Function: ATP binding (GO:0005524), Biological Process: lysyl-tRNA aminoacylation (GO:0006430)	2	3	0.864103
		IPR004364	Aminoacyl-tRNA synthetase, class II (D/K/N)	Molecular Function: nucleotide binding (GO:0000166), Molecular Function: aminoacyl-tRNA ligase activity (GO:0004812), Molecular Function: ATP binding (GO:0005524), Cellular Component: cytoplasm (GO:0005737), Biological Process: tRNA aminoacylation for protein translation (GO:0006418)	2	3	0.864103
		IPR004365	Nucleic acid binding, OB-fold, tRNA/helicase-type	Molecular Function: nucleic acid binding (GO:0003676)	2	3	0.864103
		IPR006195	Aminoacyl-tRNA synthetase, class II	Molecular Function: nucleotide binding (GO:0000166), Molecular Function: aminoacyl-tRNA ligase activity (GO:0004812), Molecular Function: ATP binding (GO:0005524), Cellular Component: cytoplasm (GO:0005737), Biological Process: tRNA aminoacylation for protein translation (GO:0006418)	2	3	0.864103
		IPR012340	Nucleic acid-binding, OB-fold		2	3	0.864103
		IPR016027	Nucleic acid-binding, OB-fold-like		2	3	0.864103
		IPR018149	Lysyl-tRNA synthetase, class II, C-terminal	Molecular Function: nucleotide binding (GO:0000166), Molecular Function: lysine-tRNA ligase activity (GO:0004824), Molecular Function: ATP binding (GO:0005524), Cellular Component: cytoplasm (GO:0005737), Biological Process: lysyl-tRNA aminoacylation (GO:0006430)	2	3	0.864103
		IPR018150	Aminoacyl-tRNA synthetase, class II (D/K/N)-like	Molecular Function: nucleotide binding (GO:0000166), Molecular Function: aminoacyl-tRNA ligase activity (GO:0004812), Molecular Function: ATP binding (GO:0005524), Cellular Component: cytoplasm (GO:0005737), Biological Process: tRNA aminoacylation for protein translation (GO:0006418)	2	3	0.864103
	Si034358m|pacid:19682509	IPR002313	Lysine-tRNA ligase, class II	Molecular Function: lysine-tRNA ligase activity (GO:0004824), Molecular Function: ATP binding (GO:0005524), Biological Process: lysyl-tRNA aminoacylation (GO:0006430)	2	3	0.864103
		IPR004364	Aminoacyl-tRNA synthetase, class II (D/K/N)	Molecular Function: nucleotide binding (GO:0000166), Molecular Function: aminoacyl-tRNA ligase activity (GO:0004812), Molecular Function: ATP binding (GO:0005524), Cellular Component: cytoplasm (GO:0005737), Biological Process: tRNA aminoacylation for protein translation (GO:0006418)	2	3	0.864103
		IPR004365	Nucleic acid binding, OB-fold, tRNA/helicase-type	Molecular Function: nucleic acid binding (GO:0003676)	2	3	0.864103
		IPR006195	Aminoacyl-tRNA synthetase, class II	Molecular Function: nucleotide binding (GO:0000166), Molecular Function: aminoacyl-tRNA ligase activity (GO:0004812), Molecular Function: ATP binding (GO:0005524), Cellular Component: cytoplasm (GO:0005737), Biological Process: tRNA aminoacylation for protein translation (GO:0006418)	2	3	0.864103
		IPR012340	Nucleic acid-binding, OB-fold		2	3	0.864103
		IPR016027	Nucleic acid-binding, OB-fold-like		2	3	0.864103
		IPR018149	Lysyl-tRNA synthetase, class II, C-terminal	Molecular Function: nucleotide binding (GO:0000166), Molecular Function: lysine-tRNA ligase activity (GO:0004824), Molecular Function: ATP binding (GO:0005524), Cellular Component: cytoplasm (GO:0005737), Biological Process: lysyl-tRNA aminoacylation (GO:0006430)	2	3	0.864103
		IPR018150	Aminoacyl-tRNA synthetase, class II (D/K/N)-like	Molecular Function: nucleotide binding (GO:0000166), Molecular Function: aminoacyl-tRNA ligase activity (GO:0004812), Molecular Function: ATP binding (GO:0005524), Cellular Component: cytoplasm (GO:0005737), Biological Process: tRNA aminoacylation for protein translation (GO:0006418)	2	3	0.864103
nov-sit-miR74	Si022448m|pacid:19699854	IPR000719	Protein kinase, catalytic domain	Molecular Function: protein kinase activity (GO:0004672), Molecular Function: ATP binding (GO:0005524), Biological Process: protein phosphorylation (GO:0006468)	3	4	0.775068
		IPR002290	Serine/threonine- / dual-specificity protein kinase, catalytic domain	Molecular Function: protein kinase activity (GO:0004672), Molecular Function: ATP binding (GO:0005524), Biological Process: protein phosphorylation (GO:0006468)	3	4	0.775068
		IPR008271	Serine/threonine-protein kinase, active site	Molecular Function: protein serine/threonine kinase activity (GO:0004674), Biological Process: protein phosphorylation (GO:0006468)	3	4	0.775068
		IPR011009	Protein kinase-like domain	Molecular Function: transferase activity, transferring phosphorus-containing groups (GO:0016772)	3	4	0.775068
		IPR017441	Protein kinase, ATP binding site	Molecular Function: ATP binding (GO:0005524)	3	4	0.775068
		IPR020635	Tyrosine-protein kinase, catalytic domain	Molecular Function: protein tyrosine kinase activity (GO:0004713), Biological Process: protein phosphorylation (GO:0006468)	3	4	0.775068
nov-sit-miR75	Si014701m|pacid:19691702	IPR005336	Uncharacterised protein family UPF0041		2.5	3.5	0.820059
	Si020435m|pacid:19689726	IPR001569	Ribosomal protein L37e	Molecular Function: structural constituent of ribosome (GO:0003735), Cellular Component: intracellular (GO:0005622), Cellular Component: ribosome (GO:0005840), Biological Process: translation (GO:0006412)	2	3	0.791209
		IPR011331	Ribosomal protein L37ae/L37e, N-terminal	Molecular Function: structural constituent of ribosome (GO:0003735), Cellular Component: intracellular (GO:0005622), Cellular Component: ribosome (GO:0005840), Biological Process: translation (GO:0006412)	2	3	0.791209
		IPR011332	Ribosomal protein, zinc-binding domain	Molecular Function: structural constituent of ribosome (GO:0003735), Cellular Component: intracellular (GO:0005622), Cellular Component: ribosome (GO:0005840), Biological Process: translation (GO:0006412)	2	3	0.791209
		IPR018267	Ribosomal protein L37e, conserved site	Molecular Function: structural constituent of ribosome (GO:0003735), Cellular Component: intracellular (GO:0005622), Cellular Component: ribosome (GO:0005840), Biological Process: translation (GO:0006412)	2	3	0.791209
	Si020648m|pacid:19689725	IPR001569	Ribosomal protein L37e	Molecular Function: structural constituent of ribosome (GO:0003735), Cellular Component: intracellular (GO:0005622), Cellular Component: ribosome (GO:0005840), Biological Process: translation (GO:0006412)	2	3	0.791209
		IPR011331	Ribosomal protein L37ae/L37e, N-terminal	Molecular Function: structural constituent of ribosome (GO:0003735), Cellular Component: intracellular (GO:0005622), Cellular Component: ribosome (GO:0005840), Biological Process: translation (GO:0006412)	2	3	0.791209
		IPR011332	Ribosomal protein, zinc-binding domain	Molecular Function: structural constituent of ribosome (GO:0003735), Cellular Component: intracellular (GO:0005622), Cellular Component: ribosome (GO:0005840), Biological Process: translation (GO:0006412)	2	3	0.791209
		IPR018267	Ribosomal protein L37e, conserved site	Molecular Function: structural constituent of ribosome (GO:0003735), Cellular Component: intracellular (GO:0005622), Cellular Component: ribosome (GO:0005840), Biological Process: translation (GO:0006412)	2	3	0.791209
nov-sit-miR76	Si029473m|pacid:19709226	IPR001841	Zinc finger, RING-type	Molecular Function: protein binding (GO:0005515), Molecular Function: zinc ion binding (GO:0008270)	2.5	4	0.76824
		IPR013083	Zinc finger, RING/FYVE/PHD-type		2.5	4	0.76824
nov-sit-miR77	Si022607m|pacid:19701469	IPR001289	CCAAT-binding transcription factor, subunit B	Molecular Function: sequence-specific DNA binding transcription factor activity (GO:0003700), Cellular Component: nucleus (GO:0005634), Biological Process: regulation of transcription, DNA-dependent (GO:0006355)	1.5	1.5	0.875969
		IPR018362	CCAAT-binding factor, conserved site	Molecular Function: DNA binding (GO:0003677), Cellular Component: CCAAT-binding factor complex (GO:0016602)	1.5	1.5	0.875969
	Si025232m|pacid:19699254	IPR000719	Protein kinase, catalytic domain	Molecular Function: protein kinase activity (GO:0004672), Molecular Function: ATP binding (GO:0005524), Biological Process: protein phosphorylation (GO:0006468)	2.5	2.5	0.855297
		IPR001220	Legume lectin domain	Molecular Function: carbohydrate binding (GO:0030246)	2.5	2.5	0.855297
		IPR001245	Serine-threonine/tyrosine-protein kinase catalytic domain	Molecular Function: protein kinase activity (GO:0004672), Biological Process: protein phosphorylation (GO:0006468)	2.5	2.5	0.855297
		IPR002290	Serine/threonine- / dual-specificity protein kinase, catalytic domain	Molecular Function: protein kinase activity (GO:0004672), Molecular Function: ATP binding (GO:0005524), Biological Process: protein phosphorylation (GO:0006468)	2.5	2.5	0.855297
		IPR008271	Serine/threonine-protein kinase, active site	Molecular Function: protein serine/threonine kinase activity (GO:0004674), Biological Process: protein phosphorylation (GO:0006468)	2.5	2.5	0.855297
		IPR008985	Concanavalin A-like lectin/glucanases superfamily		2.5	2.5	0.855297
		IPR011009	Protein kinase-like domain	Molecular Function: transferase activity, transferring phosphorus-containing groups (GO:0016772)	2.5	2.5	0.855297
		IPR013320	Concanavalin A-like lectin/glucanase, subgroup		2.5	2.5	0.855297
		IPR017441	Protein kinase, ATP binding site	Molecular Function: ATP binding (GO:0005524)	2.5	2.5	0.855297
		IPR020635	Tyrosine-protein kinase, catalytic domain	Molecular Function: protein tyrosine kinase activity (GO:0004713), Biological Process: protein phosphorylation (GO:0006468)	2.5	2.5	0.855297
	Si036465m|pacid:19680235	IPR001289	CCAAT-binding transcription factor, subunit B	Molecular Function: sequence-specific DNA binding transcription factor activity (GO:0003700), Cellular Component: nucleus (GO:0005634), Biological Process: regulation of transcription, DNA-dependent (GO:0006355)	1.5	1.5	0.875969
	Si037045m|pacid:19683885	IPR001289	CCAAT-binding transcription factor, subunit B	Molecular Function: sequence-specific DNA binding transcription factor activity (GO:0003700), Cellular Component: nucleus (GO:0005634), Biological Process: regulation of transcription, DNA-dependent (GO:0006355)	2	2	0.885333
		IPR018362	CCAAT-binding factor, conserved site	Molecular Function: DNA binding (GO:0003677), Cellular Component: CCAAT-binding factor complex (GO:0016602)	2	2	0.885333
nov-sit-miR78	Si030239m|pacid:19713532	IPR007592	Protein of unknown function DUF573		2.5	4	0.787798
nov-sit-miR80	Si029486m|pacid:19713390	IPR006043	Xanthine/uracil/vitamin C permease	Molecular Function: transporter activity (GO:0005215), Biological Process: transport (GO:0006810), Cellular Component: membrane (GO:0016020), Biological Process: transmembrane transport (GO:0055085)	2.5	4	0.759887
	Si030036m|pacid:19712416	IPR000754	Ribosomal protein S9	Molecular Function: structural constituent of ribosome (GO:0003735), Cellular Component: intracellular (GO:0005622), Cellular Component: ribosome (GO:0005840), Biological Process: translation (GO:0006412)	2	3	0.822289
		IPR014721	Ribosomal protein S5 domain 2-type fold, subgroup		2	3	0.822289
		IPR020568	Ribosomal protein S5 domain 2-type fold		2	3	0.822289
		IPR020574	Ribosomal protein S9, conserved site	Molecular Function: structural constituent of ribosome (GO:0003735), Cellular Component: intracellular (GO:0005622), Cellular Component: ribosome (GO:0005840), Biological Process: translation (GO:0006412)	2	3	0.822289
nov-sit-miR81	Si016082m|pacid:19686121	IPR021629	Mediator complex, subunit Med23		2	4	0.803681
	Si016083m|pacid:19686122	IPR021629	Mediator complex, subunit Med23		2	4	0.803681
nov-sit-miR82	Si035839m|pacid:19682280	IPR002528	Multi antimicrobial extrusion protein	Biological Process: drug transmembrane transport (GO:0006855), Molecular Function: drug transmembrane transporter activity (GO:0015238), Molecular Function: antiporter activity (GO:0015297), Cellular Component: membrane (GO:0016020), Biological Process: transmembrane transport (GO:0055085)	2.5	4	0.770408
nov-sit-miR83	Si001816m|pacid:19677527	IPR003657	DNA-binding WRKY	Molecular Function: sequence-specific DNA binding transcription factor activity (GO:0003700), Biological Process: regulation of transcription, DNA-dependent (GO:0006355), Molecular Function: sequence-specific DNA binding (GO:0043565)	2	3.5	0.809302
	Si013917m|pacid:19692144	IPR005123	Oxoglutarate/iron-dependent dioxygenase	Molecular Function: oxidoreductase activity (GO:0016491), Molecular Function: oxidoreductase activity, acting on paired donors, with incorporation or reduction of molecular oxygen, 2-oxoglutarate as one donor, and incorporation of one atom each of oxygen into both donors (GO:0016706), Biological Process: oxidation-reduction process (GO:0055114)	3	3.5	0.766355
		IPR026992	Non-haem dioxygenase N-terminal domain		3	3.5	0.766355
nov-sit-miR85	Si000032m|pacid:19677416	IPR003169	GYF	Molecular Function: protein binding (GO:0005515)	2	3.5	0.8
	Si000055m|pacid:19677417	IPR003169	GYF	Molecular Function: protein binding (GO:0005515)	2	3.5	0.8
nov-sit-miR87	Si000989m|pacid:19678964	IPR000225	Armadillo	Molecular Function: protein binding (GO:0005515)	2	3.5	0.817787
		IPR000357	HEAT	Molecular Function: protein binding (GO:0005515)	2	3.5	0.817787
		IPR002652	Importin-alpha, importin-beta-binding domain	Cellular Component: nucleus (GO:0005634), Cellular Component: cytoplasm (GO:0005737), Biological Process: protein import into nucleus (GO:0006606), Molecular Function: protein transporter activity (GO:0008565)	2	3.5	0.817787
		IPR011989	Armadillo-like helical		2	3.5	0.817787
		IPR016024	Armadillo-type fold	Molecular Function: binding (GO:0005488)	2	3.5	0.817787
		IPR024931	Importin subunit alpha	Cellular Component: nucleus (GO:0005634), Cellular Component: cytoplasm (GO:0005737), Biological Process: protein import into nucleus (GO:0006606), Molecular Function: protein transporter activity (GO:0008565)	2	3.5	0.817787
	Si006569m|pacid:19703930	IPR000626	Ubiquitin	Molecular Function: protein binding (GO:0005515)	2.5	4	0.95122
		IPR019954	Ubiquitin conserved site		2.5	4	0.95122
		IPR019955	Ubiquitin supergroup		2.5	4	0.95122
		IPR019956	Ubiquitin subgroup		2.5	4	0.95122
	Si006659m|pacid:19703931	IPR000626	Ubiquitin	Molecular Function: protein binding (GO:0005515)	2.5	4	0.95122
		IPR019954	Ubiquitin conserved site		2.5	4	0.95122
		IPR019955	Ubiquitin supergroup		2.5	4	0.95122
		IPR019956	Ubiquitin subgroup		2.5	4	0.95122
	Si006969m|pacid:19703932	IPR000626	Ubiquitin	Molecular Function: protein binding (GO:0005515)	2.5	4	0.95122
		IPR019954	Ubiquitin conserved site		2.5	4	0.95122
		IPR019955	Ubiquitin supergroup		2.5	4	0.95122
		IPR019956	Ubiquitin subgroup		2.5	4	0.95122
	Si010025m|pacid:19694685	IPR000217	Tubulin	Molecular Function: GTP binding (GO:0005525), Cellular Component: microtubule (GO:0005874), Biological Process: microtubule-based process (GO:0007017)	3	3.5	0.757412
		IPR002454	Gamma tubulin	Molecular Function: GTP binding (GO:0005525), Cellular Component: microtubule (GO:0005874), Biological Process: microtubule-based process (GO:0007017)	3	3.5	0.757412
		IPR003008	Tubulin/FtsZ, GTPase domain	Cellular Component: protein complex (GO:0043234), Biological Process: protein polymerization (GO:0051258)	3	3.5	0.757412
		IPR008280	Tubulin/FtsZ, C-terminal	Molecular Function: GTPase activity (GO:0003924), Molecular Function: GTP binding (GO:0005525), Biological Process: GTP catabolic process (GO:0006184), Cellular Component: protein complex (GO:0043234), Biological Process: protein polymerization (GO:0051258)	3	3.5	0.757412
		IPR017975	Tubulin, conserved site	Molecular Function: GTP binding (GO:0005525), Cellular Component: microtubule (GO:0005874), Biological Process: microtubule-based process (GO:0007017)	3	3.5	0.757412
		IPR018316	Tubulin/FtsZ, 2-layer sandwich domain	Molecular Function: GTPase activity (GO:0003924), Molecular Function: GTP binding (GO:0005525), Biological Process: GTP catabolic process (GO:0006184), Cellular Component: protein complex (GO:0043234), Biological Process: protein polymerization (GO:0051258)	3	3.5	0.757412
		IPR023123	Tubulin, C-terminal		3	3.5	0.757412
nov-sit-miR88	Si021751m|pacid:19697970	IPR011989	Armadillo-like helical		2	2	0.879012
		IPR016024	Armadillo-type fold	Molecular Function: binding (GO:0005488)	2	2	0.879012
		IPR019538	26S proteasome non-ATPase regulatory subunit 5	Molecular Function: protein binding involved in protein folding (GO:0044183)	2	2	0.879012
	Si036490m|pacid:19680162	IPR007374	ASCH domain		2.5	4	0.756322
		IPR015947	PUA-like domain		2.5	4	0.756322
	Si036713m|pacid:19680163	IPR007374	ASCH domain		2.5	4	0.756322
		IPR015947	PUA-like domain		2.5	4	0.756322
nov-sit-miR89	Si009304m|pacid:19694776	IPR001270	Chaperonin ClpA/B	Molecular Function: ATP binding (GO:0005524)	2.5	4	0.832599
		IPR001943	UVR domain	Molecular Function: protein binding (GO:0005515)	2.5	4	0.832599
		IPR003593	AAA+ ATPase domain	Molecular Function: nucleotide binding (GO:0000166), Molecular Function: nucleoside-triphosphatase activity (GO:0017111)	2.5	4	0.832599
		IPR003959	ATPase, AAA-type, core	Molecular Function: ATP binding (GO:0005524)	2.5	4	0.832599
		IPR004176	Clp, N-terminal	Biological Process: protein metabolic process (GO:0019538)	2.5	4	0.832599
		IPR013093	ATPase, AAA-2	Molecular Function: ATP binding (GO:0005524)	2.5	4	0.832599
		IPR018368	Chaperonin ClpA/B, conserved site	Molecular Function: ATP binding (GO:0005524)	2.5	4	0.832599
		IPR019489	Clp ATPase, C-terminal		2.5	4	0.832599
		IPR023150	Double Clp-N motif		2.5	4	0.832599
	Si012779m|pacid:19696840	IPR000823	Plant peroxidase	Molecular Function: peroxidase activity (GO:0004601), Biological Process: response to oxidative stress (GO:0006979), Molecular Function: heme binding (GO:0020037), Biological Process: oxidation-reduction process (GO:0055114)	3	3	0.771812
		IPR002016	Haem peroxidase, plant/fungal/bacterial	Molecular Function: peroxidase activity (GO:0004601), Biological Process: response to oxidative stress (GO:0006979), Molecular Function: heme binding (GO:0020037), Biological Process: oxidation-reduction process (GO:0055114)	3	3	0.771812
		IPR010255	Haem peroxidase	Molecular Function: peroxidase activity (GO:0004601), Biological Process: response to oxidative stress (GO:0006979), Molecular Function: heme binding (GO:0020037), Biological Process: oxidation-reduction process (GO:0055114)	3	3	0.771812
		IPR019793	Peroxidases heam-ligand binding site		3	3	0.771812
		IPR019794	Peroxidase, active site	Molecular Function: peroxidase activity (GO:0004601), Biological Process: oxidation-reduction process (GO:0055114)	3	3	0.771812
	Si017173m|pacid:19689020	IPR013591	Brevis radix-like domain		3	4	0.787109
nov-sit-miR90	Si000056m|pacid:19678015	IPR003124	WH2 domain	Molecular Function: actin binding (GO:0003779)	3	3	0.777465
	Si000058m|pacid:19678016	IPR003124	WH2 domain	Molecular Function: actin binding (GO:0003779)	3	3	0.777465
	Si016353m|pacid:19689088	IPR002885	Pentatricopeptide repeat		2.5	4	0.81733
		IPR004860	LAGLIDADG DNA endonuclease	Molecular Function: endonuclease activity (GO:0004519)	2.5	4	0.81733
		IPR011990	Tetratricopeptide-like helical	Molecular Function: protein binding (GO:0005515)	2.5	4	0.81733
	Si016359m|pacid:19689043	IPR000719	Protein kinase, catalytic domain	Molecular Function: protein kinase activity (GO:0004672), Molecular Function: ATP binding (GO:0005524), Biological Process: protein phosphorylation (GO:0006468)	2.5	4	0.824356
		IPR001245	Serine-threonine/tyrosine-protein kinase catalytic domain	Molecular Function: protein kinase activity (GO:0004672), Biological Process: protein phosphorylation (GO:0006468)	2.5	4	0.824356
		IPR002290	Serine/threonine- / dual-specificity protein kinase, catalytic domain	Molecular Function: protein kinase activity (GO:0004672), Molecular Function: ATP binding (GO:0005524), Biological Process: protein phosphorylation (GO:0006468)	2.5	4	0.824356
		IPR008271	Serine/threonine-protein kinase, active site	Molecular Function: protein serine/threonine kinase activity (GO:0004674), Biological Process: protein phosphorylation (GO:0006468)	2.5	4	0.824356
		IPR011009	Protein kinase-like domain	Molecular Function: transferase activity, transferring phosphorus-containing groups (GO:0016772)	2.5	4	0.824356
		IPR017441	Protein kinase, ATP binding site	Molecular Function: ATP binding (GO:0005524)	2.5	4	0.824356
		IPR020635	Tyrosine-protein kinase, catalytic domain	Molecular Function: protein tyrosine kinase activity (GO:0004713), Biological Process: protein phosphorylation (GO:0006468)	2.5	4	0.824356
		IPR026840	Armadillo repeat-containing protein 3 and Serine/threonine-protein kinase CTR1		2.5	4	0.824356
	Si016727m|pacid:19689044	IPR011009	Protein kinase-like domain	Molecular Function: transferase activity, transferring phosphorus-containing groups (GO:0016772)	2.5	4	0.824356
		IPR017441	Protein kinase, ATP binding site	Molecular Function: ATP binding (GO:0005524)	2.5	4	0.824356
		IPR026840	Armadillo repeat-containing protein 3 and Serine/threonine-protein kinase CTR1		2.5	4	0.824356
nov-sit-miR92	Si021516m|pacid:19699596	IPR004326	Mlo-related protein	Biological Process: cell death (GO:0008219), Cellular Component: integral to membrane (GO:0016021)	3	3.5	0.832272
	Si032598m|pacid:19713161	IPR010285	DNA helicase PIF1, ATP-dependent		3	4	0.75625
		IPR025476	Helitron helicase-like domain		3	4	0.75625
	Si036944m|pacid:19684604	IPR008480	Protein of unknown function DUF761, plant		2	2.5	0.879668
nov-sit-miR93	Si032663m|pacid:19712944	IPR000719	Protein kinase, catalytic domain	Molecular Function: protein kinase activity (GO:0004672), Molecular Function: ATP binding (GO:0005524), Biological Process: protein phosphorylation (GO:0006468)	3	4	0.828306
		IPR001245	Serine-threonine/tyrosine-protein kinase catalytic domain	Molecular Function: protein kinase activity (GO:0004672), Biological Process: protein phosphorylation (GO:0006468)	3	4	0.828306
		IPR002290	Serine/threonine- / dual-specificity protein kinase, catalytic domain	Molecular Function: protein kinase activity (GO:0004672), Molecular Function: ATP binding (GO:0005524), Biological Process: protein phosphorylation (GO:0006468)	3	4	0.828306
		IPR002902	Gnk2-homologous domain		3	4	0.828306
		IPR008271	Serine/threonine-protein kinase, active site	Molecular Function: protein serine/threonine kinase activity (GO:0004674), Biological Process: protein phosphorylation (GO:0006468)	3	4	0.828306
		IPR011009	Protein kinase-like domain	Molecular Function: transferase activity, transferring phosphorus-containing groups (GO:0016772)	3	4	0.828306
		IPR020635	Tyrosine-protein kinase, catalytic domain	Molecular Function: protein tyrosine kinase activity (GO:0004713), Biological Process: protein phosphorylation (GO:0006468)	3	4	0.828306
nov-sit-miR94	Si010385m|pacid:19693836	IPR007188	Arp2/3 complex, 34kDa subunit p34-Arc	Cellular Component: cytoskeleton (GO:0005856), Biological Process: regulation of actin filament polymerization (GO:0030833)	2.5	3.5	0.801418
	Si017529m|pacid:19686537	IPR003657	DNA-binding WRKY	Molecular Function: sequence-specific DNA binding transcription factor activity (GO:0003700), Biological Process: regulation of transcription, DNA-dependent (GO:0006355), Molecular Function: sequence-specific DNA binding (GO:0043565)	3	4	0.823091
	Si022031m|pacid:19700210	IPR003480	Transferase	Molecular Function: transferase activity, transferring acyl groups other than amino-acyl groups (GO:0016747)	2.5	4	0.845972
		IPR023213	Chloramphenicol acetyltransferase-like domain		2.5	4	0.845972
	Si024414m|pacid:19702421	IPR009606	Protein of unknown function DUF1218		2.5	4	0.779093
	Si030124m|pacid:19712633	IPR002085	Alcohol dehydrogenase superfamily, zinc-type	Molecular Function: zinc ion binding (GO:0008270), Molecular Function: oxidoreductase activity (GO:0016491), Biological Process: oxidation-reduction process (GO:0055114)	2.5	4	0.832599
		IPR002328	Alcohol dehydrogenase, zinc-type, conserved site	Molecular Function: zinc ion binding (GO:0008270), Molecular Function: oxidoreductase activity (GO:0016491), Biological Process: oxidation-reduction process (GO:0055114)	2.5	4	0.832599
		IPR011032	GroES-like		2.5	4	0.832599
		IPR013149	Alcohol dehydrogenase, C-terminal	Molecular Function: zinc ion binding (GO:0008270), Molecular Function: oxidoreductase activity (GO:0016491), Biological Process: oxidation-reduction process (GO:0055114)	2.5	4	0.832599
		IPR013154	Alcohol dehydrogenase GroES-like	Molecular Function: oxidoreductase activity (GO:0016491), Biological Process: oxidation-reduction process (GO:0055114)	2.5	4	0.832599
		IPR016040	NAD(P)-binding domain	Molecular Function: nucleotide binding (GO:0000166)	2.5	4	0.832599
nov-sit-miR95	Si001201m|pacid:19674080	IPR000300	Inositol polyphosphate-related phosphatase	Biological Process: phosphatidylinositol phosphorylation (GO:0046854)	3	3.5	0.761224
		IPR005135	Endonuclease/exonuclease/phosphatase		3	3.5	0.761224
	Si029984m|pacid:19709759	IPR001841	Zinc finger, RING-type	Molecular Function: protein binding (GO:0005515), Molecular Function: zinc ion binding (GO:0008270)	3	4	0.764249
		IPR011016	Zinc finger, RING-CH-type	Molecular Function: zinc ion binding (GO:0008270)	3	4	0.764249
		IPR013083	Zinc finger, RING/FYVE/PHD-type		3	4	0.764249
nov-sit-miR96	Si021218m|pacid:19699128	IPR001005	SANT/Myb domain	Molecular Function: chromatin binding (GO:0003682)	2	4	0.891358
		IPR009057	Homeodomain-like	Molecular Function: DNA binding (GO:0003677)	2	4	0.891358
		IPR017930	Myb domain		2	4	0.891358
sit-miR156a	Si001804m|pacid:19677692	IPR004333	Transcription factor, SBP-box	Molecular Function: DNA binding (GO:0003677), Cellular Component: nucleus (GO:0005634)	1	1	0.888889
	Si006471m|pacid:19705892	IPR004333	Transcription factor, SBP-box	Molecular Function: DNA binding (GO:0003677), Cellular Component: nucleus (GO:0005634)	1	1	0.880631
	Si006472m|pacid:19705891	IPR004333	Transcription factor, SBP-box	Molecular Function: DNA binding (GO:0003677), Cellular Component: nucleus (GO:0005634)	1	1	0.880631
	Si010262m|pacid:19696600	IPR004333	Transcription factor, SBP-box	Molecular Function: DNA binding (GO:0003677), Cellular Component: nucleus (GO:0005634)	1	1	0.856512
	Si013747m|pacid:19692046	IPR004333	Transcription factor, SBP-box	Molecular Function: DNA binding (GO:0003677), Cellular Component: nucleus (GO:0005634)	1	1	0.888889
	Si013870m|pacid:19691313	IPR004333	Transcription factor, SBP-box	Molecular Function: DNA binding (GO:0003677), Cellular Component: nucleus (GO:0005634)	1	1	0.888889
	Si017749m|pacid:19689830	IPR004333	Transcription factor, SBP-box	Molecular Function: DNA binding (GO:0003677), Cellular Component: nucleus (GO:0005634)	1	1	0.880631
	Si030195m|pacid:19713916	IPR004333	Transcription factor, SBP-box	Molecular Function: DNA binding (GO:0003677), Cellular Component: nucleus (GO:0005634)	1	1	0.888889
	Si031154m|pacid:19710244	IPR004333	Transcription factor, SBP-box	Molecular Function: DNA binding (GO:0003677), Cellular Component: nucleus (GO:0005634)	2	2	0.830233
		IPR017238	Squamosa promoter-binding protein		2	2	0.830233
sit-miR156b	Si001804m|pacid:19677692	IPR004333	Transcription factor, SBP-box	Molecular Function: DNA binding (GO:0003677), Cellular Component: nucleus (GO:0005634)	1	1	0.883333
	Si006471m|pacid:19705892	IPR004333	Transcription factor, SBP-box	Molecular Function: DNA binding (GO:0003677), Cellular Component: nucleus (GO:0005634)	1	1	0.883333
	Si006472m|pacid:19705891	IPR004333	Transcription factor, SBP-box	Molecular Function: DNA binding (GO:0003677), Cellular Component: nucleus (GO:0005634)	1	1	0.883333
	Si010262m|pacid:19696600	IPR004333	Transcription factor, SBP-box	Molecular Function: DNA binding (GO:0003677), Cellular Component: nucleus (GO:0005634)	1	1	0.883333
	Si013747m|pacid:19692046	IPR004333	Transcription factor, SBP-box	Molecular Function: DNA binding (GO:0003677), Cellular Component: nucleus (GO:0005634)	1	1	0.883333
	Si013870m|pacid:19691313	IPR004333	Transcription factor, SBP-box	Molecular Function: DNA binding (GO:0003677), Cellular Component: nucleus (GO:0005634)	1	1	0.883333
	Si017749m|pacid:19689830	IPR004333	Transcription factor, SBP-box	Molecular Function: DNA binding (GO:0003677), Cellular Component: nucleus (GO:0005634)	1	1	0.883333
	Si030195m|pacid:19713916	IPR004333	Transcription factor, SBP-box	Molecular Function: DNA binding (GO:0003677), Cellular Component: nucleus (GO:0005634)	1	1	0.883333
	Si031154m|pacid:19710244	IPR004333	Transcription factor, SBP-box	Molecular Function: DNA binding (GO:0003677), Cellular Component: nucleus (GO:0005634)	2	2	0.872861
		IPR017238	Squamosa promoter-binding protein		2	2	0.872861
sit-miR156c	Si010131m|pacid:19697251	IPR001012	UBX	Molecular Function: protein binding (GO:0005515)	2	3	0.782946
		IPR012989	SEP domain		2	3	0.782946
	Si015592m|pacid:19691803	IPR002885	Pentatricopeptide repeat		2.5	3	0.791045
		IPR011990	Tetratricopeptide-like helical	Molecular Function: protein binding (GO:0005515)	2.5	3	0.791045
	Si019192m|pacid:19687403	IPR011598	Helix-loop-helix domain	Molecular Function: protein dimerization activity (GO:0046983)	2.5	4	0.754639
sit-miR156d	Si001804m|pacid:19677692	IPR004333	Transcription factor, SBP-box	Molecular Function: DNA binding (GO:0003677), Cellular Component: nucleus (GO:0005634)	1	1	0.863946
	Si006471m|pacid:19705892	IPR004333	Transcription factor, SBP-box	Molecular Function: DNA binding (GO:0003677), Cellular Component: nucleus (GO:0005634)	1	1	0.863946
	Si006472m|pacid:19705891	IPR004333	Transcription factor, SBP-box	Molecular Function: DNA binding (GO:0003677), Cellular Component: nucleus (GO:0005634)	1	1	0.863946
	Si010262m|pacid:19696600	IPR004333	Transcription factor, SBP-box	Molecular Function: DNA binding (GO:0003677), Cellular Component: nucleus (GO:0005634)	1	1	0.87935
	Si013747m|pacid:19692046	IPR004333	Transcription factor, SBP-box	Molecular Function: DNA binding (GO:0003677), Cellular Component: nucleus (GO:0005634)	1	1	0.863946
	Si013870m|pacid:19691313	IPR004333	Transcription factor, SBP-box	Molecular Function: DNA binding (GO:0003677), Cellular Component: nucleus (GO:0005634)	1	1	0.886047
	Si017749m|pacid:19689830	IPR004333	Transcription factor, SBP-box	Molecular Function: DNA binding (GO:0003677), Cellular Component: nucleus (GO:0005634)	1	1	0.863946
	Si030195m|pacid:19713916	IPR004333	Transcription factor, SBP-box	Molecular Function: DNA binding (GO:0003677), Cellular Component: nucleus (GO:0005634)	1	1	0.886047
	Si031154m|pacid:19710244	IPR004333	Transcription factor, SBP-box	Molecular Function: DNA binding (GO:0003677), Cellular Component: nucleus (GO:0005634)	2	2	0.869048
		IPR017238	Squamosa promoter-binding protein		2	2	0.869048
sit-miR160	Si005991m|pacid:19704688	IPR003311	AUX/IAA protein	Cellular Component: nucleus (GO:0005634), Biological Process: regulation of transcription, DNA-dependent (GO:0006355)	0	0	0.99604
		IPR003340	B3 DNA binding domain	Molecular Function: DNA binding (GO:0003677), Biological Process: regulation of transcription, DNA-dependent (GO:0006355)	0	0	0.99604
		IPR010525	Auxin response factor	Molecular Function: DNA binding (GO:0003677), Cellular Component: nucleus (GO:0005634), Biological Process: regulation of transcription, DNA-dependent (GO:0006355), Biological Process: response to hormone stimulus (GO:0009725)	0	0	0.99604
		IPR011525	Aux/IAA-ARF-dimerisation	Molecular Function: protein dimerization activity (GO:0046983)	0	0	0.99604
		IPR015300	DNA-binding pseudobarrel domain		0	0	0.99604
	Si009541m|pacid:19694259	IPR003340	B3 DNA binding domain	Molecular Function: DNA binding (GO:0003677), Biological Process: regulation of transcription, DNA-dependent (GO:0006355)	0	0	0.99604
		IPR010525	Auxin response factor	Molecular Function: DNA binding (GO:0003677), Cellular Component: nucleus (GO:0005634), Biological Process: regulation of transcription, DNA-dependent (GO:0006355), Biological Process: response to hormone stimulus (GO:0009725)	0	0	0.99604
		IPR011525	Aux/IAA-ARF-dimerisation	Molecular Function: protein dimerization activity (GO:0046983)	0	0	0.99604
		IPR015300	DNA-binding pseudobarrel domain		0	0	0.99604
	Si016509m|pacid:19686089	IPR003311	AUX/IAA protein	Cellular Component: nucleus (GO:0005634), Biological Process: regulation of transcription, DNA-dependent (GO:0006355)	1	1	0.853465
		IPR003340	B3 DNA binding domain	Molecular Function: DNA binding (GO:0003677), Biological Process: regulation of transcription, DNA-dependent (GO:0006355)	1	1	0.853465
		IPR010525	Auxin response factor	Molecular Function: DNA binding (GO:0003677), Cellular Component: nucleus (GO:0005634), Biological Process: regulation of transcription, DNA-dependent (GO:0006355), Biological Process: response to hormone stimulus (GO:0009725)	1	1	0.853465
		IPR011525	Aux/IAA-ARF-dimerisation	Molecular Function: protein dimerization activity (GO:0046983)	1	1	0.853465
		IPR015300	DNA-binding pseudobarrel domain		1	1	0.853465
	Si016559m|pacid:19686090	IPR003340	B3 DNA binding domain	Molecular Function: DNA binding (GO:0003677), Biological Process: regulation of transcription, DNA-dependent (GO:0006355)	1	1	0.853465
		IPR010525	Auxin response factor	Molecular Function: DNA binding (GO:0003677), Cellular Component: nucleus (GO:0005634), Biological Process: regulation of transcription, DNA-dependent (GO:0006355), Biological Process: response to hormone stimulus (GO:0009725)	1	1	0.853465
		IPR011525	Aux/IAA-ARF-dimerisation	Molecular Function: protein dimerization activity (GO:0046983)	1	1	0.853465
		IPR015300	DNA-binding pseudobarrel domain		1	1	0.853465
	Si021833m|pacid:19701328	IPR003340	B3 DNA binding domain	Molecular Function: DNA binding (GO:0003677), Biological Process: regulation of transcription, DNA-dependent (GO:0006355)	0.5	0.5	0.961905
		IPR010525	Auxin response factor	Molecular Function: DNA binding (GO:0003677), Cellular Component: nucleus (GO:0005634), Biological Process: regulation of transcription, DNA-dependent (GO:0006355), Biological Process: response to hormone stimulus (GO:0009725)	0.5	0.5	0.961905
		IPR015300	DNA-binding pseudobarrel domain		0.5	0.5	0.961905
	Si034525m|pacid:19682948	IPR003311	AUX/IAA protein	Cellular Component: nucleus (GO:0005634), Biological Process: regulation of transcription, DNA-dependent (GO:0006355)	0	0	0.99604
		IPR003340	B3 DNA binding domain	Molecular Function: DNA binding (GO:0003677), Biological Process: regulation of transcription, DNA-dependent (GO:0006355)	0	0	0.99604
		IPR010525	Auxin response factor	Molecular Function: DNA binding (GO:0003677), Cellular Component: nucleus (GO:0005634), Biological Process: regulation of transcription, DNA-dependent (GO:0006355), Biological Process: response to hormone stimulus (GO:0009725)	0	0	0.99604
		IPR011525	Aux/IAA-ARF-dimerisation	Molecular Function: protein dimerization activity (GO:0046983)	0	0	0.99604
		IPR015300	DNA-binding pseudobarrel domain		0	0	0.99604
sit-miR164a	Si003873m|pacid:19678215	IPR001005	SANT/Myb domain	Molecular Function: chromatin binding (GO:0003682)	2.5	2.5	0.770554
		IPR009057	Homeodomain-like	Molecular Function: DNA binding (GO:0003677)	2.5	2.5	0.770554
		IPR017877	Myb-like domain		2.5	2.5	0.770554
		IPR017930	Myb domain		2.5	2.5	0.770554
	Si006975m|pacid:19704071	IPR003441	No apical meristem (NAM) protein	Molecular Function: DNA binding (GO:0003677), Biological Process: regulation of transcription, DNA-dependent (GO:0006355)	1	1	0.910042
	Si007886m|pacid:19702914	IPR003441	No apical meristem (NAM) protein	Molecular Function: DNA binding (GO:0003677), Biological Process: regulation of transcription, DNA-dependent (GO:0006355)	1	1	0.897177
	Si010553m|pacid:19694091	IPR003441	No apical meristem (NAM) protein	Molecular Function: DNA binding (GO:0003677), Biological Process: regulation of transcription, DNA-dependent (GO:0006355)	2	3	0.828633
	Si011794m|pacid:19696364	IPR000719	Protein kinase, catalytic domain	Molecular Function: protein kinase activity (GO:0004672), Molecular Function: ATP binding (GO:0005524), Biological Process: protein phosphorylation (GO:0006468)	2.5	4	0.753138
		IPR000858	S-locus glycoprotein	Biological Process: recognition of pollen (GO:0048544)	2.5	4	0.753138
		IPR001480	Bulb-type lectin domain		2.5	4	0.753138
		IPR002290	Serine/threonine- / dual-specificity protein kinase, catalytic domain	Molecular Function: protein kinase activity (GO:0004672), Molecular Function: ATP binding (GO:0005524), Biological Process: protein phosphorylation (GO:0006468)	2.5	4	0.753138
		IPR003609	Apple-like		2.5	4	0.753138
		IPR008271	Serine/threonine-protein kinase, active site	Molecular Function: protein serine/threonine kinase activity (GO:0004674), Biological Process: protein phosphorylation (GO:0006468)	2.5	4	0.753138
		IPR011009	Protein kinase-like domain	Molecular Function: transferase activity, transferring phosphorus-containing groups (GO:0016772)	2.5	4	0.753138
		IPR013227	PAN-2 domain		2.5	4	0.753138
		IPR013320	Concanavalin A-like lectin/glucanase, subgroup		2.5	4	0.753138
		IPR017441	Protein kinase, ATP binding site	Molecular Function: ATP binding (GO:0005524)	2.5	4	0.753138
		IPR020635	Tyrosine-protein kinase, catalytic domain	Molecular Function: protein tyrosine kinase activity (GO:0004713), Biological Process: protein phosphorylation (GO:0006468)	2.5	4	0.753138
		IPR024171	S-receptor-like serine/threonine-protein kinase	Molecular Function: protein serine/threonine kinase activity (GO:0004674)	2.5	4	0.753138
	Si012343m|pacid:19695676	IPR001128	Cytochrome P450	Molecular Function: iron ion binding (GO:0005506), Molecular Function: electron carrier activity (GO:0009055), Molecular Function: oxidoreductase activity, acting on paired donors, with incorporation or reduction of molecular oxygen (GO:0016705), Molecular Function: heme binding (GO:0020037), Biological Process: oxidation-reduction process (GO:0055114)	3	3	0.753623
		IPR002401	Cytochrome P450, E-class, group I	Molecular Function: iron ion binding (GO:0005506), Molecular Function: oxidoreductase activity, acting on paired donors, with incorporation or reduction of molecular oxygen (GO:0016705), Molecular Function: heme binding (GO:0020037), Biological Process: oxidation-reduction process (GO:0055114)	3	3	0.753623
		IPR017972	Cytochrome P450, conserved site	Molecular Function: oxidoreductase activity, acting on paired donors, with incorporation or reduction of molecular oxygen (GO:0016705), Biological Process: oxidation-reduction process (GO:0055114)	3	3	0.753623
	Si014180m|pacid:19691079	IPR003441	No apical meristem (NAM) protein	Molecular Function: DNA binding (GO:0003677), Biological Process: regulation of transcription, DNA-dependent (GO:0006355)	2	2.5	0.878099
	Si017567m|pacid:19686134	IPR003441	No apical meristem (NAM) protein	Molecular Function: DNA binding (GO:0003677), Biological Process: regulation of transcription, DNA-dependent (GO:0006355)	2	3	0.85078
	Si017570m|pacid:19686135	IPR003441	No apical meristem (NAM) protein	Molecular Function: DNA binding (GO:0003677), Biological Process: regulation of transcription, DNA-dependent (GO:0006355)	2	3	0.85078
	Si017931m|pacid:19686136	IPR003441	No apical meristem (NAM) protein	Molecular Function: DNA binding (GO:0003677), Biological Process: regulation of transcription, DNA-dependent (GO:0006355)	2	3	0.85078
	Si022747m|pacid:19701137	IPR003441	No apical meristem (NAM) protein	Molecular Function: DNA binding (GO:0003677), Biological Process: regulation of transcription, DNA-dependent (GO:0006355)	1	1	0.908367
sit-miR164b	Si003873m|pacid:19678215	IPR001005	SANT/Myb domain	Molecular Function: chromatin binding (GO:0003682)	2.5	2.5	0.760994
		IPR009057	Homeodomain-like	Molecular Function: DNA binding (GO:0003677)	2.5	2.5	0.760994
		IPR017877	Myb-like domain		2.5	2.5	0.760994
		IPR017930	Myb domain		2.5	2.5	0.760994
	Si006886m|pacid:19704323	IPR001907	ClpP	Molecular Function: serine-type endopeptidase activity (GO:0004252), Biological Process: proteolysis (GO:0006508)	2	3.5	0.9
		IPR023562	ClpP/TepA		2	3.5	0.9
	Si006975m|pacid:19704071	IPR003441	No apical meristem (NAM) protein	Molecular Function: DNA binding (GO:0003677), Biological Process: regulation of transcription, DNA-dependent (GO:0006355)	1	1	0.914226
	Si007076m|pacid:19704324	IPR001907	ClpP	Molecular Function: serine-type endopeptidase activity (GO:0004252), Biological Process: proteolysis (GO:0006508)	2	3.5	0.9
		IPR023562	ClpP/TepA		2	3.5	0.9
	Si007886m|pacid:19702914	IPR003441	No apical meristem (NAM) protein	Molecular Function: DNA binding (GO:0003677), Biological Process: regulation of transcription, DNA-dependent (GO:0006355)	1	1	0.90121
	Si010553m|pacid:19694091	IPR003441	No apical meristem (NAM) protein	Molecular Function: DNA binding (GO:0003677), Biological Process: regulation of transcription, DNA-dependent (GO:0006355)	2	3	0.828633
	Si014180m|pacid:19691079	IPR003441	No apical meristem (NAM) protein	Molecular Function: DNA binding (GO:0003677), Biological Process: regulation of transcription, DNA-dependent (GO:0006355)	1.5	2	0.882231
	Si017567m|pacid:19686134	IPR003441	No apical meristem (NAM) protein	Molecular Function: DNA binding (GO:0003677), Biological Process: regulation of transcription, DNA-dependent (GO:0006355)	2	3	0.85078
	Si017570m|pacid:19686135	IPR003441	No apical meristem (NAM) protein	Molecular Function: DNA binding (GO:0003677), Biological Process: regulation of transcription, DNA-dependent (GO:0006355)	2	3	0.85078
	Si017931m|pacid:19686136	IPR003441	No apical meristem (NAM) protein	Molecular Function: DNA binding (GO:0003677), Biological Process: regulation of transcription, DNA-dependent (GO:0006355)	2	3	0.85078
	Si019779m|pacid:19689247	IPR002885	Pentatricopeptide repeat		2.5	4	0.754032
	Si022747m|pacid:19701137	IPR003441	No apical meristem (NAM) protein	Molecular Function: DNA binding (GO:0003677), Biological Process: regulation of transcription, DNA-dependent (GO:0006355)	1	1	0.912351
sit-miR164c	Si010553m|pacid:19694091	IPR003441	No apical meristem (NAM) protein	Molecular Function: DNA binding (GO:0003677), Biological Process: regulation of transcription, DNA-dependent (GO:0006355)	2	3	0.832972
	Si014180m|pacid:19691079	IPR003441	No apical meristem (NAM) protein	Molecular Function: DNA binding (GO:0003677), Biological Process: regulation of transcription, DNA-dependent (GO:0006355)	2.5	2.5	0.807851
	Si017567m|pacid:19686134	IPR003441	No apical meristem (NAM) protein	Molecular Function: DNA binding (GO:0003677), Biological Process: regulation of transcription, DNA-dependent (GO:0006355)	2	3	0.855234
	Si017570m|pacid:19686135	IPR003441	No apical meristem (NAM) protein	Molecular Function: DNA binding (GO:0003677), Biological Process: regulation of transcription, DNA-dependent (GO:0006355)	2	3	0.855234
	Si017931m|pacid:19686136	IPR003441	No apical meristem (NAM) protein	Molecular Function: DNA binding (GO:0003677), Biological Process: regulation of transcription, DNA-dependent (GO:0006355)	2	3	0.855234
sit-miR166a	Si000283m|pacid:19673633	IPR001356	Homeodomain	Molecular Function: sequence-specific DNA binding transcription factor activity (GO:0003700), Biological Process: regulation of transcription, DNA-dependent (GO:0006355), Molecular Function: sequence-specific DNA binding (GO:0043565)	2	2	0.836694
		IPR002913	Lipid-binding START		2	2	0.836694
		IPR009057	Homeodomain-like	Molecular Function: DNA binding (GO:0003677)	2	2	0.836694
		IPR013978	MEKHLA		2	2	0.836694
		IPR023393	START-like domain		2	2	0.836694
	Si016794m|pacid:19686538	IPR002528	Multi antimicrobial extrusion protein	Biological Process: drug transmembrane transport (GO:0006855), Molecular Function: drug transmembrane transporter activity (GO:0015238), Molecular Function: antiporter activity (GO:0015297), Cellular Component: membrane (GO:0016020), Biological Process: transmembrane transport (GO:0055085)	2	2	0.756198
	Si021201m|pacid:19701825	IPR001356	Homeodomain	Molecular Function: sequence-specific DNA binding transcription factor activity (GO:0003700), Biological Process: regulation of transcription, DNA-dependent (GO:0006355), Molecular Function: sequence-specific DNA binding (GO:0043565)	2	2	0.85567
		IPR002913	Lipid-binding START		2	2	0.85567
		IPR009057	Homeodomain-like	Molecular Function: DNA binding (GO:0003677)	2	2	0.85567
		IPR013978	MEKHLA		2	2	0.85567
		IPR023393	START-like domain		2	2	0.85567
	Si034228m|pacid:19683970	IPR001356	Homeodomain	Molecular Function: sequence-specific DNA binding transcription factor activity (GO:0003700), Biological Process: regulation of transcription, DNA-dependent (GO:0006355), Molecular Function: sequence-specific DNA binding (GO:0043565)	2	2	0.85567
		IPR002913	Lipid-binding START		2	2	0.85567
		IPR009057	Homeodomain-like	Molecular Function: DNA binding (GO:0003677)	2	2	0.85567
		IPR013978	MEKHLA		2	2	0.85567
		IPR023393	START-like domain		2	2	0.85567
	Si034251m|pacid:19684049	IPR001356	Homeodomain	Molecular Function: sequence-specific DNA binding transcription factor activity (GO:0003700), Biological Process: regulation of transcription, DNA-dependent (GO:0006355), Molecular Function: sequence-specific DNA binding (GO:0043565)	2	2	0.836694
		IPR002913	Lipid-binding START		2	2	0.836694
		IPR009057	Homeodomain-like	Molecular Function: DNA binding (GO:0003677)	2	2	0.836694
		IPR013978	MEKHLA		2	2	0.836694
		IPR023393	START-like domain		2	2	0.836694
	Si034254m|pacid:19681172	IPR001356	Homeodomain	Molecular Function: sequence-specific DNA binding transcription factor activity (GO:0003700), Biological Process: regulation of transcription, DNA-dependent (GO:0006355), Molecular Function: sequence-specific DNA binding (GO:0043565)	2	2	0.836694
		IPR002913	Lipid-binding START		2	2	0.836694
		IPR009057	Homeodomain-like	Molecular Function: DNA binding (GO:0003677)	2	2	0.836694
		IPR013978	MEKHLA		2	2	0.836694
		IPR023393	START-like domain		2	2	0.836694
sit-miR166b	Si000283m|pacid:19673633	IPR001356	Homeodomain	Molecular Function: sequence-specific DNA binding transcription factor activity (GO:0003700), Biological Process: regulation of transcription, DNA-dependent (GO:0006355), Molecular Function: sequence-specific DNA binding (GO:0043565)	2	3.5	0.852761
		IPR002913	Lipid-binding START		2	3.5	0.852761
		IPR009057	Homeodomain-like	Molecular Function: DNA binding (GO:0003677)	2	3.5	0.852761
		IPR013978	MEKHLA		2	3.5	0.852761
		IPR023393	START-like domain		2	3.5	0.852761
	Si021201m|pacid:19701825	IPR001356	Homeodomain	Molecular Function: sequence-specific DNA binding transcription factor activity (GO:0003700), Biological Process: regulation of transcription, DNA-dependent (GO:0006355), Molecular Function: sequence-specific DNA binding (GO:0043565)	2	3.5	0.852761
		IPR002913	Lipid-binding START		2	3.5	0.852761
		IPR009057	Homeodomain-like	Molecular Function: DNA binding (GO:0003677)	2	3.5	0.852761
		IPR013978	MEKHLA		2	3.5	0.852761
		IPR023393	START-like domain		2	3.5	0.852761
	Si034228m|pacid:19683970	IPR001356	Homeodomain	Molecular Function: sequence-specific DNA binding transcription factor activity (GO:0003700), Biological Process: regulation of transcription, DNA-dependent (GO:0006355), Molecular Function: sequence-specific DNA binding (GO:0043565)	2	3.5	0.852761
		IPR002913	Lipid-binding START		2	3.5	0.852761
		IPR009057	Homeodomain-like	Molecular Function: DNA binding (GO:0003677)	2	3.5	0.852761
		IPR013978	MEKHLA		2	3.5	0.852761
		IPR023393	START-like domain		2	3.5	0.852761
	Si034251m|pacid:19684049	IPR001356	Homeodomain	Molecular Function: sequence-specific DNA binding transcription factor activity (GO:0003700), Biological Process: regulation of transcription, DNA-dependent (GO:0006355), Molecular Function: sequence-specific DNA binding (GO:0043565)	2	3.5	0.852761
		IPR002913	Lipid-binding START		2	3.5	0.852761
		IPR009057	Homeodomain-like	Molecular Function: DNA binding (GO:0003677)	2	3.5	0.852761
		IPR013978	MEKHLA		2	3.5	0.852761
		IPR023393	START-like domain		2	3.5	0.852761
	Si034254m|pacid:19681172	IPR001356	Homeodomain	Molecular Function: sequence-specific DNA binding transcription factor activity (GO:0003700), Biological Process: regulation of transcription, DNA-dependent (GO:0006355), Molecular Function: sequence-specific DNA binding (GO:0043565)	2	3.5	0.852761
		IPR002913	Lipid-binding START		2	3.5	0.852761
		IPR009057	Homeodomain-like	Molecular Function: DNA binding (GO:0003677)	2	3.5	0.852761
		IPR013978	MEKHLA		2	3.5	0.852761
		IPR023393	START-like domain		2	3.5	0.852761
sit-miR166c	Si000283m|pacid:19673633	IPR001356	Homeodomain	Molecular Function: sequence-specific DNA binding transcription factor activity (GO:0003700), Biological Process: regulation of transcription, DNA-dependent (GO:0006355), Molecular Function: sequence-specific DNA binding (GO:0043565)	2	2	0.844758
		IPR002913	Lipid-binding START		2	2	0.844758
		IPR009057	Homeodomain-like	Molecular Function: DNA binding (GO:0003677)	2	2	0.844758
		IPR013978	MEKHLA		2	2	0.844758
		IPR023393	START-like domain		2	2	0.844758
	Si021201m|pacid:19701825	IPR001356	Homeodomain	Molecular Function: sequence-specific DNA binding transcription factor activity (GO:0003700), Biological Process: regulation of transcription, DNA-dependent (GO:0006355), Molecular Function: sequence-specific DNA binding (GO:0043565)	2	2	0.863918
		IPR002913	Lipid-binding START		2	2	0.863918
		IPR009057	Homeodomain-like	Molecular Function: DNA binding (GO:0003677)	2	2	0.863918
		IPR013978	MEKHLA		2	2	0.863918
		IPR023393	START-like domain		2	2	0.863918
	Si034228m|pacid:19683970	IPR001356	Homeodomain	Molecular Function: sequence-specific DNA binding transcription factor activity (GO:0003700), Biological Process: regulation of transcription, DNA-dependent (GO:0006355), Molecular Function: sequence-specific DNA binding (GO:0043565)	2	2	0.863918
		IPR002913	Lipid-binding START		2	2	0.863918
		IPR009057	Homeodomain-like	Molecular Function: DNA binding (GO:0003677)	2	2	0.863918
		IPR013978	MEKHLA		2	2	0.863918
		IPR023393	START-like domain		2	2	0.863918
	Si034251m|pacid:19684049	IPR001356	Homeodomain	Molecular Function: sequence-specific DNA binding transcription factor activity (GO:0003700), Biological Process: regulation of transcription, DNA-dependent (GO:0006355), Molecular Function: sequence-specific DNA binding (GO:0043565)	2	2	0.844758
		IPR002913	Lipid-binding START		2	2	0.844758
		IPR009057	Homeodomain-like	Molecular Function: DNA binding (GO:0003677)	2	2	0.844758
		IPR013978	MEKHLA		2	2	0.844758
		IPR023393	START-like domain		2	2	0.844758
	Si034254m|pacid:19681172	IPR001356	Homeodomain	Molecular Function: sequence-specific DNA binding transcription factor activity (GO:0003700), Biological Process: regulation of transcription, DNA-dependent (GO:0006355), Molecular Function: sequence-specific DNA binding (GO:0043565)	2	2	0.844758
		IPR002913	Lipid-binding START		2	2	0.844758
		IPR009057	Homeodomain-like	Molecular Function: DNA binding (GO:0003677)	2	2	0.844758
		IPR013978	MEKHLA		2	2	0.844758
		IPR023393	START-like domain		2	2	0.844758
sit-miR166d	Si000283m|pacid:19673633	IPR001356	Homeodomain	Molecular Function: sequence-specific DNA binding transcription factor activity (GO:0003700), Biological Process: regulation of transcription, DNA-dependent (GO:0006355), Molecular Function: sequence-specific DNA binding (GO:0043565)	3	3	0.826613
		IPR002913	Lipid-binding START		3	3	0.826613
		IPR009057	Homeodomain-like	Molecular Function: DNA binding (GO:0003677)	3	3	0.826613
		IPR013978	MEKHLA		3	3	0.826613
		IPR023393	START-like domain		3	3	0.826613
	Si021201m|pacid:19701825	IPR001356	Homeodomain	Molecular Function: sequence-specific DNA binding transcription factor activity (GO:0003700), Biological Process: regulation of transcription, DNA-dependent (GO:0006355), Molecular Function: sequence-specific DNA binding (GO:0043565)	3	3	0.845361
		IPR002913	Lipid-binding START		3	3	0.845361
		IPR009057	Homeodomain-like	Molecular Function: DNA binding (GO:0003677)	3	3	0.845361
		IPR013978	MEKHLA		3	3	0.845361
		IPR023393	START-like domain		3	3	0.845361
	Si034228m|pacid:19683970	IPR001356	Homeodomain	Molecular Function: sequence-specific DNA binding transcription factor activity (GO:0003700), Biological Process: regulation of transcription, DNA-dependent (GO:0006355), Molecular Function: sequence-specific DNA binding (GO:0043565)	3	3	0.845361
		IPR002913	Lipid-binding START		3	3	0.845361
		IPR009057	Homeodomain-like	Molecular Function: DNA binding (GO:0003677)	3	3	0.845361
		IPR013978	MEKHLA		3	3	0.845361
		IPR023393	START-like domain		3	3	0.845361
	Si034251m|pacid:19684049	IPR001356	Homeodomain	Molecular Function: sequence-specific DNA binding transcription factor activity (GO:0003700), Biological Process: regulation of transcription, DNA-dependent (GO:0006355), Molecular Function: sequence-specific DNA binding (GO:0043565)	3	3	0.826613
		IPR002913	Lipid-binding START		3	3	0.826613
		IPR009057	Homeodomain-like	Molecular Function: DNA binding (GO:0003677)	3	3	0.826613
		IPR013978	MEKHLA		3	3	0.826613
		IPR023393	START-like domain		3	3	0.826613
	Si034254m|pacid:19681172	IPR001356	Homeodomain	Molecular Function: sequence-specific DNA binding transcription factor activity (GO:0003700), Biological Process: regulation of transcription, DNA-dependent (GO:0006355), Molecular Function: sequence-specific DNA binding (GO:0043565)	3	3	0.826613
		IPR002913	Lipid-binding START		3	3	0.826613
		IPR009057	Homeodomain-like	Molecular Function: DNA binding (GO:0003677)	3	3	0.826613
		IPR013978	MEKHLA		3	3	0.826613
		IPR023393	START-like domain		3	3	0.826613
sit-miR167a	Si005802m|pacid:19703962	IPR003311	AUX/IAA protein	Cellular Component: nucleus (GO:0005634), Biological Process: regulation of transcription, DNA-dependent (GO:0006355)	3	4	0.766454
		IPR003340	B3 DNA binding domain	Molecular Function: DNA binding (GO:0003677), Biological Process: regulation of transcription, DNA-dependent (GO:0006355)	3	4	0.766454
		IPR010525	Auxin response factor	Molecular Function: DNA binding (GO:0003677), Cellular Component: nucleus (GO:0005634), Biological Process: regulation of transcription, DNA-dependent (GO:0006355), Biological Process: response to hormone stimulus (GO:0009725)	3	4	0.766454
		IPR011525	Aux/IAA-ARF-dimerisation	Molecular Function: protein dimerization activity (GO:0046983)	3	4	0.766454
		IPR015300	DNA-binding pseudobarrel domain		3	4	0.766454
	Si005812m|pacid:19703963	IPR003311	AUX/IAA protein	Cellular Component: nucleus (GO:0005634), Biological Process: regulation of transcription, DNA-dependent (GO:0006355)	3	4	0.766454
		IPR003340	B3 DNA binding domain	Molecular Function: DNA binding (GO:0003677), Biological Process: regulation of transcription, DNA-dependent (GO:0006355)	3	4	0.766454
		IPR010525	Auxin response factor	Molecular Function: DNA binding (GO:0003677), Cellular Component: nucleus (GO:0005634), Biological Process: regulation of transcription, DNA-dependent (GO:0006355), Biological Process: response to hormone stimulus (GO:0009725)	3	4	0.766454
		IPR011525	Aux/IAA-ARF-dimerisation	Molecular Function: protein dimerization activity (GO:0046983)	3	4	0.766454
		IPR015300	DNA-binding pseudobarrel domain		3	4	0.766454
	Si005819m|pacid:19703964	IPR003311	AUX/IAA protein	Cellular Component: nucleus (GO:0005634), Biological Process: regulation of transcription, DNA-dependent (GO:0006355)	3	4	0.766454
		IPR003340	B3 DNA binding domain	Molecular Function: DNA binding (GO:0003677), Biological Process: regulation of transcription, DNA-dependent (GO:0006355)	3	4	0.766454
		IPR010525	Auxin response factor	Molecular Function: DNA binding (GO:0003677), Cellular Component: nucleus (GO:0005634), Biological Process: regulation of transcription, DNA-dependent (GO:0006355), Biological Process: response to hormone stimulus (GO:0009725)	3	4	0.766454
		IPR011525	Aux/IAA-ARF-dimerisation	Molecular Function: protein dimerization activity (GO:0046983)	3	4	0.766454
		IPR015300	DNA-binding pseudobarrel domain		3	4	0.766454
	Si016262m|pacid:19689263	IPR003311	AUX/IAA protein	Cellular Component: nucleus (GO:0005634), Biological Process: regulation of transcription, DNA-dependent (GO:0006355)	3	4	0.766454
		IPR003340	B3 DNA binding domain	Molecular Function: DNA binding (GO:0003677), Biological Process: regulation of transcription, DNA-dependent (GO:0006355)	3	4	0.766454
		IPR010525	Auxin response factor	Molecular Function: DNA binding (GO:0003677), Cellular Component: nucleus (GO:0005634), Biological Process: regulation of transcription, DNA-dependent (GO:0006355), Biological Process: response to hormone stimulus (GO:0009725)	3	4	0.766454
		IPR011525	Aux/IAA-ARF-dimerisation	Molecular Function: protein dimerization activity (GO:0046983)	3	4	0.766454
		IPR015300	DNA-binding pseudobarrel domain		3	4	0.766454
	Si021157m|pacid:19697803	IPR003311	AUX/IAA protein	Cellular Component: nucleus (GO:0005634), Biological Process: regulation of transcription, DNA-dependent (GO:0006355)	3	4	0.789474
		IPR003340	B3 DNA binding domain	Molecular Function: DNA binding (GO:0003677), Biological Process: regulation of transcription, DNA-dependent (GO:0006355)	3	4	0.789474
		IPR010525	Auxin response factor	Molecular Function: DNA binding (GO:0003677), Cellular Component: nucleus (GO:0005634), Biological Process: regulation of transcription, DNA-dependent (GO:0006355), Biological Process: response to hormone stimulus (GO:0009725)	3	4	0.789474
		IPR011525	Aux/IAA-ARF-dimerisation	Molecular Function: protein dimerization activity (GO:0046983)	3	4	0.789474
		IPR015300	DNA-binding pseudobarrel domain		3	4	0.789474
	Si021223m|pacid:19700662	IPR003311	AUX/IAA protein	Cellular Component: nucleus (GO:0005634), Biological Process: regulation of transcription, DNA-dependent (GO:0006355)	2	3	0.78913
		IPR003340	B3 DNA binding domain	Molecular Function: DNA binding (GO:0003677), Biological Process: regulation of transcription, DNA-dependent (GO:0006355)	2	3	0.78913
		IPR010525	Auxin response factor	Molecular Function: DNA binding (GO:0003677), Cellular Component: nucleus (GO:0005634), Biological Process: regulation of transcription, DNA-dependent (GO:0006355), Biological Process: response to hormone stimulus (GO:0009725)	2	3	0.78913
		IPR011525	Aux/IAA-ARF-dimerisation	Molecular Function: protein dimerization activity (GO:0046983)	2	3	0.78913
		IPR015300	DNA-binding pseudobarrel domain		2	3	0.78913
sit-miR167b	Si001134m|pacid:19673919	IPR000690	Zinc finger, C2H2-type matrin	Molecular Function: nucleic acid binding (GO:0003676), Cellular Component: nucleus (GO:0005634), Molecular Function: zinc ion binding (GO:0008270)	3	4	0.779817
		IPR021966	Splicing factor SF3a60 binding domain		3	4	0.779817
		IPR024598	Domain of unknown function DUF3449		3	4	0.779817
	Si021157m|pacid:19697803	IPR003311	AUX/IAA protein	Cellular Component: nucleus (GO:0005634), Biological Process: regulation of transcription, DNA-dependent (GO:0006355)	2	2	0.767591
		IPR003340	B3 DNA binding domain	Molecular Function: DNA binding (GO:0003677), Biological Process: regulation of transcription, DNA-dependent (GO:0006355)	2	2	0.767591
		IPR010525	Auxin response factor	Molecular Function: DNA binding (GO:0003677), Cellular Component: nucleus (GO:0005634), Biological Process: regulation of transcription, DNA-dependent (GO:0006355), Biological Process: response to hormone stimulus (GO:0009725)	2	2	0.767591
		IPR011525	Aux/IAA-ARF-dimerisation	Molecular Function: protein dimerization activity (GO:0046983)	2	2	0.767591
		IPR015300	DNA-binding pseudobarrel domain		2	2	0.767591
	Si021223m|pacid:19700662	IPR003311	AUX/IAA protein	Cellular Component: nucleus (GO:0005634), Biological Process: regulation of transcription, DNA-dependent (GO:0006355)	2.5	2.5	0.787686
		IPR003340	B3 DNA binding domain	Molecular Function: DNA binding (GO:0003677), Biological Process: regulation of transcription, DNA-dependent (GO:0006355)	2.5	2.5	0.787686
		IPR010525	Auxin response factor	Molecular Function: DNA binding (GO:0003677), Cellular Component: nucleus (GO:0005634), Biological Process: regulation of transcription, DNA-dependent (GO:0006355), Biological Process: response to hormone stimulus (GO:0009725)	2.5	2.5	0.787686
		IPR011525	Aux/IAA-ARF-dimerisation	Molecular Function: protein dimerization activity (GO:0046983)	2.5	2.5	0.787686
		IPR015300	DNA-binding pseudobarrel domain		2.5	2.5	0.787686
sit-miR167c	Si001134m|pacid:19673919	IPR000690	Zinc finger, C2H2-type matrin	Molecular Function: nucleic acid binding (GO:0003676), Cellular Component: nucleus (GO:0005634), Molecular Function: zinc ion binding (GO:0008270)	3	4	0.759174
		IPR021966	Splicing factor SF3a60 binding domain		3	4	0.759174
		IPR024598	Domain of unknown function DUF3449		3	4	0.759174
	Si021081m|pacid:19702496	IPR000719	Protein kinase, catalytic domain	Molecular Function: protein kinase activity (GO:0004672), Molecular Function: ATP binding (GO:0005524), Biological Process: protein phosphorylation (GO:0006468)	2.5	4	0.787611
		IPR001611	Leucine-rich repeat	Molecular Function: protein binding (GO:0005515)	2.5	4	0.787611
		IPR002290	Serine/threonine- / dual-specificity protein kinase, catalytic domain	Molecular Function: protein kinase activity (GO:0004672), Molecular Function: ATP binding (GO:0005524), Biological Process: protein phosphorylation (GO:0006468)	2.5	4	0.787611
		IPR003591	Leucine-rich repeat, typical subtype		2.5	4	0.787611
		IPR008271	Serine/threonine-protein kinase, active site	Molecular Function: protein serine/threonine kinase activity (GO:0004674), Biological Process: protein phosphorylation (GO:0006468)	2.5	4	0.787611
		IPR011009	Protein kinase-like domain	Molecular Function: transferase activity, transferring phosphorus-containing groups (GO:0016772)	2.5	4	0.787611
		IPR013210	Leucine-rich repeat-containing N-terminal, type 2		2.5	4	0.787611
		IPR017441	Protein kinase, ATP binding site	Molecular Function: ATP binding (GO:0005524)	2.5	4	0.787611
		IPR020635	Tyrosine-protein kinase, catalytic domain	Molecular Function: protein tyrosine kinase activity (GO:0004713), Biological Process: protein phosphorylation (GO:0006468)	2.5	4	0.787611
	Si021157m|pacid:19697803	IPR003311	AUX/IAA protein	Cellular Component: nucleus (GO:0005634), Biological Process: regulation of transcription, DNA-dependent (GO:0006355)	2.5	2.5	0.767591
		IPR003340	B3 DNA binding domain	Molecular Function: DNA binding (GO:0003677), Biological Process: regulation of transcription, DNA-dependent (GO:0006355)	2.5	2.5	0.767591
		IPR010525	Auxin response factor	Molecular Function: DNA binding (GO:0003677), Cellular Component: nucleus (GO:0005634), Biological Process: regulation of transcription, DNA-dependent (GO:0006355), Biological Process: response to hormone stimulus (GO:0009725)	2.5	2.5	0.767591
		IPR011525	Aux/IAA-ARF-dimerisation	Molecular Function: protein dimerization activity (GO:0046983)	2.5	2.5	0.767591
		IPR015300	DNA-binding pseudobarrel domain		2.5	2.5	0.767591
	Si021223m|pacid:19700662	IPR003311	AUX/IAA protein	Cellular Component: nucleus (GO:0005634), Biological Process: regulation of transcription, DNA-dependent (GO:0006355)	2.5	2.5	0.787686
		IPR003340	B3 DNA binding domain	Molecular Function: DNA binding (GO:0003677), Biological Process: regulation of transcription, DNA-dependent (GO:0006355)	2.5	2.5	0.787686
		IPR010525	Auxin response factor	Molecular Function: DNA binding (GO:0003677), Cellular Component: nucleus (GO:0005634), Biological Process: regulation of transcription, DNA-dependent (GO:0006355), Biological Process: response to hormone stimulus (GO:0009725)	2.5	2.5	0.787686
		IPR011525	Aux/IAA-ARF-dimerisation	Molecular Function: protein dimerization activity (GO:0046983)	2.5	2.5	0.787686
		IPR015300	DNA-binding pseudobarrel domain		2.5	2.5	0.787686
sit-miR167d	Si001134m|pacid:19673919	IPR000690	Zinc finger, C2H2-type matrin	Molecular Function: nucleic acid binding (GO:0003676), Cellular Component: nucleus (GO:0005634), Molecular Function: zinc ion binding (GO:0008270)	3	4	0.76699
		IPR021966	Splicing factor SF3a60 binding domain		3	4	0.76699
		IPR024598	Domain of unknown function DUF3449		3	4	0.76699
	Si005802m|pacid:19703962	IPR003311	AUX/IAA protein	Cellular Component: nucleus (GO:0005634), Biological Process: regulation of transcription, DNA-dependent (GO:0006355)	3	4	0.766454
		IPR003340	B3 DNA binding domain	Molecular Function: DNA binding (GO:0003677), Biological Process: regulation of transcription, DNA-dependent (GO:0006355)	3	4	0.766454
		IPR010525	Auxin response factor	Molecular Function: DNA binding (GO:0003677), Cellular Component: nucleus (GO:0005634), Biological Process: regulation of transcription, DNA-dependent (GO:0006355), Biological Process: response to hormone stimulus (GO:0009725)	3	4	0.766454
		IPR011525	Aux/IAA-ARF-dimerisation	Molecular Function: protein dimerization activity (GO:0046983)	3	4	0.766454
		IPR015300	DNA-binding pseudobarrel domain		3	4	0.766454
	Si005812m|pacid:19703963	IPR003311	AUX/IAA protein	Cellular Component: nucleus (GO:0005634), Biological Process: regulation of transcription, DNA-dependent (GO:0006355)	3	4	0.766454
		IPR003340	B3 DNA binding domain	Molecular Function: DNA binding (GO:0003677), Biological Process: regulation of transcription, DNA-dependent (GO:0006355)	3	4	0.766454
		IPR010525	Auxin response factor	Molecular Function: DNA binding (GO:0003677), Cellular Component: nucleus (GO:0005634), Biological Process: regulation of transcription, DNA-dependent (GO:0006355), Biological Process: response to hormone stimulus (GO:0009725)	3	4	0.766454
		IPR011525	Aux/IAA-ARF-dimerisation	Molecular Function: protein dimerization activity (GO:0046983)	3	4	0.766454
		IPR015300	DNA-binding pseudobarrel domain		3	4	0.766454
	Si005819m|pacid:19703964	IPR003311	AUX/IAA protein	Cellular Component: nucleus (GO:0005634), Biological Process: regulation of transcription, DNA-dependent (GO:0006355)	3	4	0.766454
		IPR003340	B3 DNA binding domain	Molecular Function: DNA binding (GO:0003677), Biological Process: regulation of transcription, DNA-dependent (GO:0006355)	3	4	0.766454
		IPR010525	Auxin response factor	Molecular Function: DNA binding (GO:0003677), Cellular Component: nucleus (GO:0005634), Biological Process: regulation of transcription, DNA-dependent (GO:0006355), Biological Process: response to hormone stimulus (GO:0009725)	3	4	0.766454
		IPR011525	Aux/IAA-ARF-dimerisation	Molecular Function: protein dimerization activity (GO:0046983)	3	4	0.766454
		IPR015300	DNA-binding pseudobarrel domain		3	4	0.766454
	Si016262m|pacid:19689263	IPR003311	AUX/IAA protein	Cellular Component: nucleus (GO:0005634), Biological Process: regulation of transcription, DNA-dependent (GO:0006355)	3	4	0.766454
		IPR003340	B3 DNA binding domain	Molecular Function: DNA binding (GO:0003677), Biological Process: regulation of transcription, DNA-dependent (GO:0006355)	3	4	0.766454
		IPR010525	Auxin response factor	Molecular Function: DNA binding (GO:0003677), Cellular Component: nucleus (GO:0005634), Biological Process: regulation of transcription, DNA-dependent (GO:0006355), Biological Process: response to hormone stimulus (GO:0009725)	3	4	0.766454
		IPR011525	Aux/IAA-ARF-dimerisation	Molecular Function: protein dimerization activity (GO:0046983)	3	4	0.766454
		IPR015300	DNA-binding pseudobarrel domain		3	4	0.766454
	Si021157m|pacid:19697803	IPR003311	AUX/IAA protein	Cellular Component: nucleus (GO:0005634), Biological Process: regulation of transcription, DNA-dependent (GO:0006355)	3	4	0.789474
		IPR003340	B3 DNA binding domain	Molecular Function: DNA binding (GO:0003677), Biological Process: regulation of transcription, DNA-dependent (GO:0006355)	3	4	0.789474
		IPR010525	Auxin response factor	Molecular Function: DNA binding (GO:0003677), Cellular Component: nucleus (GO:0005634), Biological Process: regulation of transcription, DNA-dependent (GO:0006355), Biological Process: response to hormone stimulus (GO:0009725)	3	4	0.789474
		IPR011525	Aux/IAA-ARF-dimerisation	Molecular Function: protein dimerization activity (GO:0046983)	3	4	0.789474
		IPR015300	DNA-binding pseudobarrel domain		3	4	0.789474
	Si021223m|pacid:19700662	IPR003311	AUX/IAA protein	Cellular Component: nucleus (GO:0005634), Biological Process: regulation of transcription, DNA-dependent (GO:0006355)	2.5	3.5	0.782609
		IPR003340	B3 DNA binding domain	Molecular Function: DNA binding (GO:0003677), Biological Process: regulation of transcription, DNA-dependent (GO:0006355)	2.5	3.5	0.782609
		IPR010525	Auxin response factor	Molecular Function: DNA binding (GO:0003677), Cellular Component: nucleus (GO:0005634), Biological Process: regulation of transcription, DNA-dependent (GO:0006355), Biological Process: response to hormone stimulus (GO:0009725)	2.5	3.5	0.782609
		IPR011525	Aux/IAA-ARF-dimerisation	Molecular Function: protein dimerization activity (GO:0046983)	2.5	3.5	0.782609
		IPR015300	DNA-binding pseudobarrel domain		2.5	3.5	0.782609
sit-miR169a	Si016586m|pacid:19688720	IPR001619	Sec1-like protein	Biological Process: vesicle docking involved in exocytosis (GO:0006904), Biological Process: vesicle-mediated transport (GO:0016192)	3	3.5	0.760504
	Si022607m|pacid:19701469	IPR001289	CCAAT-binding transcription factor, subunit B	Molecular Function: sequence-specific DNA binding transcription factor activity (GO:0003700), Cellular Component: nucleus (GO:0005634), Biological Process: regulation of transcription, DNA-dependent (GO:0006355)	3	3.5	0.83
		IPR018362	CCAAT-binding factor, conserved site	Molecular Function: DNA binding (GO:0003677), Cellular Component: CCAAT-binding factor complex (GO:0016602)	3	3.5	0.83
	Si030663m|pacid:19709429	IPR001289	CCAAT-binding transcription factor, subunit B	Molecular Function: sequence-specific DNA binding transcription factor activity (GO:0003700), Cellular Component: nucleus (GO:0005634), Biological Process: regulation of transcription, DNA-dependent (GO:0006355)	2.5	2.5	0.808559
		IPR018362	CCAAT-binding factor, conserved site	Molecular Function: DNA binding (GO:0003677), Cellular Component: CCAAT-binding factor complex (GO:0016602)	2.5	2.5	0.808559
	Si030751m|pacid:19709430	IPR001289	CCAAT-binding transcription factor, subunit B	Molecular Function: sequence-specific DNA binding transcription factor activity (GO:0003700), Cellular Component: nucleus (GO:0005634), Biological Process: regulation of transcription, DNA-dependent (GO:0006355)	2.5	2.5	0.808559
		IPR018362	CCAAT-binding factor, conserved site	Molecular Function: DNA binding (GO:0003677), Cellular Component: CCAAT-binding factor complex (GO:0016602)	2.5	2.5	0.808559
	Si036465m|pacid:19680235	IPR001289	CCAAT-binding transcription factor, subunit B	Molecular Function: sequence-specific DNA binding transcription factor activity (GO:0003700), Cellular Component: nucleus (GO:0005634), Biological Process: regulation of transcription, DNA-dependent (GO:0006355)	3	3.5	0.83
	Si036728m|pacid:19680095	IPR001289	CCAAT-binding transcription factor, subunit B	Molecular Function: sequence-specific DNA binding transcription factor activity (GO:0003700), Cellular Component: nucleus (GO:0005634), Biological Process: regulation of transcription, DNA-dependent (GO:0006355)	2.5	2.5	0.852732
		IPR018362	CCAAT-binding factor, conserved site	Molecular Function: DNA binding (GO:0003677), Cellular Component: CCAAT-binding factor complex (GO:0016602)	2.5	2.5	0.852732
	Si036759m|pacid:19680097	IPR001289	CCAAT-binding transcription factor, subunit B	Molecular Function: sequence-specific DNA binding transcription factor activity (GO:0003700), Cellular Component: nucleus (GO:0005634), Biological Process: regulation of transcription, DNA-dependent (GO:0006355)	2.5	2.5	0.852732
		IPR018362	CCAAT-binding factor, conserved site	Molecular Function: DNA binding (GO:0003677), Cellular Component: CCAAT-binding factor complex (GO:0016602)	2.5	2.5	0.852732
	Si036761m|pacid:19680096	IPR001289	CCAAT-binding transcription factor, subunit B	Molecular Function: sequence-specific DNA binding transcription factor activity (GO:0003700), Cellular Component: nucleus (GO:0005634), Biological Process: regulation of transcription, DNA-dependent (GO:0006355)	2.5	2.5	0.852732
		IPR018362	CCAAT-binding factor, conserved site	Molecular Function: DNA binding (GO:0003677), Cellular Component: CCAAT-binding factor complex (GO:0016602)	2.5	2.5	0.852732
	Si037045m|pacid:19683885	IPR001289	CCAAT-binding transcription factor, subunit B	Molecular Function: sequence-specific DNA binding transcription factor activity (GO:0003700), Cellular Component: nucleus (GO:0005634), Biological Process: regulation of transcription, DNA-dependent (GO:0006355)	2.5	3	0.820707
		IPR018362	CCAAT-binding factor, conserved site	Molecular Function: DNA binding (GO:0003677), Cellular Component: CCAAT-binding factor complex (GO:0016602)	2.5	3	0.820707
	Si037269m|pacid:19679149	IPR001289	CCAAT-binding transcription factor, subunit B	Molecular Function: sequence-specific DNA binding transcription factor activity (GO:0003700), Cellular Component: nucleus (GO:0005634), Biological Process: regulation of transcription, DNA-dependent (GO:0006355)	1.5	1.5	0.835214
		IPR018362	CCAAT-binding factor, conserved site	Molecular Function: DNA binding (GO:0003677), Cellular Component: CCAAT-binding factor complex (GO:0016602)	1.5	1.5	0.835214
	Si037302m|pacid:19679150	IPR001289	CCAAT-binding transcription factor, subunit B	Molecular Function: sequence-specific DNA binding transcription factor activity (GO:0003700), Cellular Component: nucleus (GO:0005634), Biological Process: regulation of transcription, DNA-dependent (GO:0006355)	1.5	1.5	0.835214
		IPR018362	CCAAT-binding factor, conserved site	Molecular Function: DNA binding (GO:0003677), Cellular Component: CCAAT-binding factor complex (GO:0016602)	1.5	1.5	0.835214
	Si037309m|pacid:19679151	IPR001289	CCAAT-binding transcription factor, subunit B	Molecular Function: sequence-specific DNA binding transcription factor activity (GO:0003700), Cellular Component: nucleus (GO:0005634), Biological Process: regulation of transcription, DNA-dependent (GO:0006355)	1.5	1.5	0.835214
		IPR018362	CCAAT-binding factor, conserved site	Molecular Function: DNA binding (GO:0003677), Cellular Component: CCAAT-binding factor complex (GO:0016602)	1.5	1.5	0.835214
	Si037313m|pacid:19679152	IPR001289	CCAAT-binding transcription factor, subunit B	Molecular Function: sequence-specific DNA binding transcription factor activity (GO:0003700), Cellular Component: nucleus (GO:0005634), Biological Process: regulation of transcription, DNA-dependent (GO:0006355)	1.5	1.5	0.835214
		IPR018362	CCAAT-binding factor, conserved site	Molecular Function: DNA binding (GO:0003677), Cellular Component: CCAAT-binding factor complex (GO:0016602)	1.5	1.5	0.835214
	Si037388m|pacid:19679153	IPR001289	CCAAT-binding transcription factor, subunit B	Molecular Function: sequence-specific DNA binding transcription factor activity (GO:0003700), Cellular Component: nucleus (GO:0005634), Biological Process: regulation of transcription, DNA-dependent (GO:0006355)	1.5	1.5	0.835214
		IPR018362	CCAAT-binding factor, conserved site	Molecular Function: DNA binding (GO:0003677), Cellular Component: CCAAT-binding factor complex (GO:0016602)	1.5	1.5	0.835214
sit-miR169b	Si008188m|pacid:19704328	IPR001461	Peptidase A1	Molecular Function: aspartic-type endopeptidase activity (GO:0004190), Biological Process: proteolysis (GO:0006508)	2	4	0.763314
		IPR001969	Peptidase aspartic, active site	Molecular Function: aspartic-type endopeptidase activity (GO:0004190), Biological Process: proteolysis (GO:0006508)	2	4	0.763314
		IPR009007	Peptidase aspartic, catalytic	Molecular Function: aspartic-type endopeptidase activity (GO:0004190), Biological Process: proteolysis (GO:0006508)	2	4	0.763314
		IPR021109	Peptidase aspartic		2	4	0.763314
	Si016586m|pacid:19688720	IPR001619	Sec1-like protein	Biological Process: vesicle docking involved in exocytosis (GO:0006904), Biological Process: vesicle-mediated transport (GO:0016192)	3	3.5	0.762605
	Si022607m|pacid:19701469	IPR001289	CCAAT-binding transcription factor, subunit B	Molecular Function: sequence-specific DNA binding transcription factor activity (GO:0003700), Cellular Component: nucleus (GO:0005634), Biological Process: regulation of transcription, DNA-dependent (GO:0006355)	2.5	3	0.8575
		IPR018362	CCAAT-binding factor, conserved site	Molecular Function: DNA binding (GO:0003677), Cellular Component: CCAAT-binding factor complex (GO:0016602)	2.5	3	0.8575
	Si030663m|pacid:19709429	IPR001289	CCAAT-binding transcription factor, subunit B	Molecular Function: sequence-specific DNA binding transcription factor activity (GO:0003700), Cellular Component: nucleus (GO:0005634), Biological Process: regulation of transcription, DNA-dependent (GO:0006355)	2.5	2.5	0.810811
		IPR018362	CCAAT-binding factor, conserved site	Molecular Function: DNA binding (GO:0003677), Cellular Component: CCAAT-binding factor complex (GO:0016602)	2.5	2.5	0.810811
	Si030751m|pacid:19709430	IPR001289	CCAAT-binding transcription factor, subunit B	Molecular Function: sequence-specific DNA binding transcription factor activity (GO:0003700), Cellular Component: nucleus (GO:0005634), Biological Process: regulation of transcription, DNA-dependent (GO:0006355)	2.5	2.5	0.810811
		IPR018362	CCAAT-binding factor, conserved site	Molecular Function: DNA binding (GO:0003677), Cellular Component: CCAAT-binding factor complex (GO:0016602)	2.5	2.5	0.810811
	Si036465m|pacid:19680235	IPR001289	CCAAT-binding transcription factor, subunit B	Molecular Function: sequence-specific DNA binding transcription factor activity (GO:0003700), Cellular Component: nucleus (GO:0005634), Biological Process: regulation of transcription, DNA-dependent (GO:0006355)	2.5	3	0.8575
	Si036728m|pacid:19680095	IPR001289	CCAAT-binding transcription factor, subunit B	Molecular Function: sequence-specific DNA binding transcription factor activity (GO:0003700), Cellular Component: nucleus (GO:0005634), Biological Process: regulation of transcription, DNA-dependent (GO:0006355)	2.5	2.5	0.855107
		IPR018362	CCAAT-binding factor, conserved site	Molecular Function: DNA binding (GO:0003677), Cellular Component: CCAAT-binding factor complex (GO:0016602)	2.5	2.5	0.855107
	Si036759m|pacid:19680097	IPR001289	CCAAT-binding transcription factor, subunit B	Molecular Function: sequence-specific DNA binding transcription factor activity (GO:0003700), Cellular Component: nucleus (GO:0005634), Biological Process: regulation of transcription, DNA-dependent (GO:0006355)	2.5	2.5	0.855107
		IPR018362	CCAAT-binding factor, conserved site	Molecular Function: DNA binding (GO:0003677), Cellular Component: CCAAT-binding factor complex (GO:0016602)	2.5	2.5	0.855107
	Si036761m|pacid:19680096	IPR001289	CCAAT-binding transcription factor, subunit B	Molecular Function: sequence-specific DNA binding transcription factor activity (GO:0003700), Cellular Component: nucleus (GO:0005634), Biological Process: regulation of transcription, DNA-dependent (GO:0006355)	2.5	2.5	0.855107
		IPR018362	CCAAT-binding factor, conserved site	Molecular Function: DNA binding (GO:0003677), Cellular Component: CCAAT-binding factor complex (GO:0016602)	2.5	2.5	0.855107
	Si037045m|pacid:19683885	IPR001289	CCAAT-binding transcription factor, subunit B	Molecular Function: sequence-specific DNA binding transcription factor activity (GO:0003700), Cellular Component: nucleus (GO:0005634), Biological Process: regulation of transcription, DNA-dependent (GO:0006355)	2.5	3	0.823232
		IPR018362	CCAAT-binding factor, conserved site	Molecular Function: DNA binding (GO:0003677), Cellular Component: CCAAT-binding factor complex (GO:0016602)	2.5	3	0.823232
	Si037269m|pacid:19679149	IPR001289	CCAAT-binding transcription factor, subunit B	Molecular Function: sequence-specific DNA binding transcription factor activity (GO:0003700), Cellular Component: nucleus (GO:0005634), Biological Process: regulation of transcription, DNA-dependent (GO:0006355)	1.5	1.5	0.837472
		IPR018362	CCAAT-binding factor, conserved site	Molecular Function: DNA binding (GO:0003677), Cellular Component: CCAAT-binding factor complex (GO:0016602)	1.5	1.5	0.837472
	Si037302m|pacid:19679150	IPR001289	CCAAT-binding transcription factor, subunit B	Molecular Function: sequence-specific DNA binding transcription factor activity (GO:0003700), Cellular Component: nucleus (GO:0005634), Biological Process: regulation of transcription, DNA-dependent (GO:0006355)	1.5	1.5	0.837472
		IPR018362	CCAAT-binding factor, conserved site	Molecular Function: DNA binding (GO:0003677), Cellular Component: CCAAT-binding factor complex (GO:0016602)	1.5	1.5	0.837472
	Si037309m|pacid:19679151	IPR001289	CCAAT-binding transcription factor, subunit B	Molecular Function: sequence-specific DNA binding transcription factor activity (GO:0003700), Cellular Component: nucleus (GO:0005634), Biological Process: regulation of transcription, DNA-dependent (GO:0006355)	1.5	1.5	0.837472
		IPR018362	CCAAT-binding factor, conserved site	Molecular Function: DNA binding (GO:0003677), Cellular Component: CCAAT-binding factor complex (GO:0016602)	1.5	1.5	0.837472
	Si037313m|pacid:19679152	IPR001289	CCAAT-binding transcription factor, subunit B	Molecular Function: sequence-specific DNA binding transcription factor activity (GO:0003700), Cellular Component: nucleus (GO:0005634), Biological Process: regulation of transcription, DNA-dependent (GO:0006355)	1.5	1.5	0.837472
		IPR018362	CCAAT-binding factor, conserved site	Molecular Function: DNA binding (GO:0003677), Cellular Component: CCAAT-binding factor complex (GO:0016602)	1.5	1.5	0.837472
	Si037388m|pacid:19679153	IPR001289	CCAAT-binding transcription factor, subunit B	Molecular Function: sequence-specific DNA binding transcription factor activity (GO:0003700), Cellular Component: nucleus (GO:0005634), Biological Process: regulation of transcription, DNA-dependent (GO:0006355)	1.5	1.5	0.837472
		IPR018362	CCAAT-binding factor, conserved site	Molecular Function: DNA binding (GO:0003677), Cellular Component: CCAAT-binding factor complex (GO:0016602)	1.5	1.5	0.837472
sit-miR169c	Si022607m|pacid:19701469	IPR001289	CCAAT-binding transcription factor, subunit B	Molecular Function: sequence-specific DNA binding transcription factor activity (GO:0003700), Cellular Component: nucleus (GO:0005634), Biological Process: regulation of transcription, DNA-dependent (GO:0006355)	2	2.5	0.86
		IPR018362	CCAAT-binding factor, conserved site	Molecular Function: DNA binding (GO:0003677), Cellular Component: CCAAT-binding factor complex (GO:0016602)	2	2.5	0.86
	Si025232m|pacid:19699254	IPR000719	Protein kinase, catalytic domain	Molecular Function: protein kinase activity (GO:0004672), Molecular Function: ATP binding (GO:0005524), Biological Process: protein phosphorylation (GO:0006468)	2.5	3	0.85049
		IPR001220	Legume lectin domain	Molecular Function: carbohydrate binding (GO:0030246)	2.5	3	0.85049
		IPR001245	Serine-threonine/tyrosine-protein kinase catalytic domain	Molecular Function: protein kinase activity (GO:0004672), Biological Process: protein phosphorylation (GO:0006468)	2.5	3	0.85049
		IPR002290	Serine/threonine- / dual-specificity protein kinase, catalytic domain	Molecular Function: protein kinase activity (GO:0004672), Molecular Function: ATP binding (GO:0005524), Biological Process: protein phosphorylation (GO:0006468)	2.5	3	0.85049
		IPR008271	Serine/threonine-protein kinase, active site	Molecular Function: protein serine/threonine kinase activity (GO:0004674), Biological Process: protein phosphorylation (GO:0006468)	2.5	3	0.85049
		IPR008985	Concanavalin A-like lectin/glucanases superfamily		2.5	3	0.85049
		IPR011009	Protein kinase-like domain	Molecular Function: transferase activity, transferring phosphorus-containing groups (GO:0016772)	2.5	3	0.85049
		IPR013320	Concanavalin A-like lectin/glucanase, subgroup		2.5	3	0.85049
		IPR017441	Protein kinase, ATP binding site	Molecular Function: ATP binding (GO:0005524)	2.5	3	0.85049
		IPR020635	Tyrosine-protein kinase, catalytic domain	Molecular Function: protein tyrosine kinase activity (GO:0004713), Biological Process: protein phosphorylation (GO:0006468)	2.5	3	0.85049
	Si030663m|pacid:19709429	IPR001289	CCAAT-binding transcription factor, subunit B	Molecular Function: sequence-specific DNA binding transcription factor activity (GO:0003700), Cellular Component: nucleus (GO:0005634), Biological Process: regulation of transcription, DNA-dependent (GO:0006355)	3	3	0.781532
		IPR018362	CCAAT-binding factor, conserved site	Molecular Function: DNA binding (GO:0003677), Cellular Component: CCAAT-binding factor complex (GO:0016602)	3	3	0.781532
	Si030751m|pacid:19709430	IPR001289	CCAAT-binding transcription factor, subunit B	Molecular Function: sequence-specific DNA binding transcription factor activity (GO:0003700), Cellular Component: nucleus (GO:0005634), Biological Process: regulation of transcription, DNA-dependent (GO:0006355)	3	3	0.781532
		IPR018362	CCAAT-binding factor, conserved site	Molecular Function: DNA binding (GO:0003677), Cellular Component: CCAAT-binding factor complex (GO:0016602)	3	3	0.781532
	Si036465m|pacid:19680235	IPR001289	CCAAT-binding transcription factor, subunit B	Molecular Function: sequence-specific DNA binding transcription factor activity (GO:0003700), Cellular Component: nucleus (GO:0005634), Biological Process: regulation of transcription, DNA-dependent (GO:0006355)	2	2.5	0.86
	Si036728m|pacid:19680095	IPR001289	CCAAT-binding transcription factor, subunit B	Molecular Function: sequence-specific DNA binding transcription factor activity (GO:0003700), Cellular Component: nucleus (GO:0005634), Biological Process: regulation of transcription, DNA-dependent (GO:0006355)	3	3	0.824228
		IPR018362	CCAAT-binding factor, conserved site	Molecular Function: DNA binding (GO:0003677), Cellular Component: CCAAT-binding factor complex (GO:0016602)	3	3	0.824228
	Si036759m|pacid:19680097	IPR001289	CCAAT-binding transcription factor, subunit B	Molecular Function: sequence-specific DNA binding transcription factor activity (GO:0003700), Cellular Component: nucleus (GO:0005634), Biological Process: regulation of transcription, DNA-dependent (GO:0006355)	3	3	0.824228
		IPR018362	CCAAT-binding factor, conserved site	Molecular Function: DNA binding (GO:0003677), Cellular Component: CCAAT-binding factor complex (GO:0016602)	3	3	0.824228
	Si036761m|pacid:19680096	IPR001289	CCAAT-binding transcription factor, subunit B	Molecular Function: sequence-specific DNA binding transcription factor activity (GO:0003700), Cellular Component: nucleus (GO:0005634), Biological Process: regulation of transcription, DNA-dependent (GO:0006355)	3	3	0.824228
		IPR018362	CCAAT-binding factor, conserved site	Molecular Function: DNA binding (GO:0003677), Cellular Component: CCAAT-binding factor complex (GO:0016602)	3	3	0.824228
	Si037045m|pacid:19683885	IPR001289	CCAAT-binding transcription factor, subunit B	Molecular Function: sequence-specific DNA binding transcription factor activity (GO:0003700), Cellular Component: nucleus (GO:0005634), Biological Process: regulation of transcription, DNA-dependent (GO:0006355)	1.5	2	0.878788
		IPR018362	CCAAT-binding factor, conserved site	Molecular Function: DNA binding (GO:0003677), Cellular Component: CCAAT-binding factor complex (GO:0016602)	1.5	2	0.878788
	Si037269m|pacid:19679149	IPR001289	CCAAT-binding transcription factor, subunit B	Molecular Function: sequence-specific DNA binding transcription factor activity (GO:0003700), Cellular Component: nucleus (GO:0005634), Biological Process: regulation of transcription, DNA-dependent (GO:0006355)	2	2	0.783296
		IPR018362	CCAAT-binding factor, conserved site	Molecular Function: DNA binding (GO:0003677), Cellular Component: CCAAT-binding factor complex (GO:0016602)	2	2	0.783296
	Si037302m|pacid:19679150	IPR001289	CCAAT-binding transcription factor, subunit B	Molecular Function: sequence-specific DNA binding transcription factor activity (GO:0003700), Cellular Component: nucleus (GO:0005634), Biological Process: regulation of transcription, DNA-dependent (GO:0006355)	2	2	0.783296
		IPR018362	CCAAT-binding factor, conserved site	Molecular Function: DNA binding (GO:0003677), Cellular Component: CCAAT-binding factor complex (GO:0016602)	2	2	0.783296
	Si037309m|pacid:19679151	IPR001289	CCAAT-binding transcription factor, subunit B	Molecular Function: sequence-specific DNA binding transcription factor activity (GO:0003700), Cellular Component: nucleus (GO:0005634), Biological Process: regulation of transcription, DNA-dependent (GO:0006355)	2	2	0.783296
		IPR018362	CCAAT-binding factor, conserved site	Molecular Function: DNA binding (GO:0003677), Cellular Component: CCAAT-binding factor complex (GO:0016602)	2	2	0.783296
	Si037313m|pacid:19679152	IPR001289	CCAAT-binding transcription factor, subunit B	Molecular Function: sequence-specific DNA binding transcription factor activity (GO:0003700), Cellular Component: nucleus (GO:0005634), Biological Process: regulation of transcription, DNA-dependent (GO:0006355)	2	2	0.783296
		IPR018362	CCAAT-binding factor, conserved site	Molecular Function: DNA binding (GO:0003677), Cellular Component: CCAAT-binding factor complex (GO:0016602)	2	2	0.783296
	Si037388m|pacid:19679153	IPR001289	CCAAT-binding transcription factor, subunit B	Molecular Function: sequence-specific DNA binding transcription factor activity (GO:0003700), Cellular Component: nucleus (GO:0005634), Biological Process: regulation of transcription, DNA-dependent (GO:0006355)	2	2	0.783296
		IPR018362	CCAAT-binding factor, conserved site	Molecular Function: DNA binding (GO:0003677), Cellular Component: CCAAT-binding factor complex (GO:0016602)	2	2	0.783296
sit-miR169d	Si008188m|pacid:19704328	IPR001461	Peptidase A1	Molecular Function: aspartic-type endopeptidase activity (GO:0004190), Biological Process: proteolysis (GO:0006508)	3	4	0.816456
		IPR001969	Peptidase aspartic, active site	Molecular Function: aspartic-type endopeptidase activity (GO:0004190), Biological Process: proteolysis (GO:0006508)	3	4	0.816456
		IPR009007	Peptidase aspartic, catalytic	Molecular Function: aspartic-type endopeptidase activity (GO:0004190), Biological Process: proteolysis (GO:0006508)	3	4	0.816456
		IPR021109	Peptidase aspartic		3	4	0.816456
	Si016586m|pacid:19688720	IPR001619	Sec1-like protein	Biological Process: vesicle docking involved in exocytosis (GO:0006904), Biological Process: vesicle-mediated transport (GO:0016192)	3	3.5	0.794248
	Si030663m|pacid:19709429	IPR001289	CCAAT-binding transcription factor, subunit B	Molecular Function: sequence-specific DNA binding transcription factor activity (GO:0003700), Cellular Component: nucleus (GO:0005634), Biological Process: regulation of transcription, DNA-dependent (GO:0006355)	2.5	3.5	0.818391
		IPR018362	CCAAT-binding factor, conserved site	Molecular Function: DNA binding (GO:0003677), Cellular Component: CCAAT-binding factor complex (GO:0016602)	2.5	3.5	0.818391
	Si030751m|pacid:19709430	IPR001289	CCAAT-binding transcription factor, subunit B	Molecular Function: sequence-specific DNA binding transcription factor activity (GO:0003700), Cellular Component: nucleus (GO:0005634), Biological Process: regulation of transcription, DNA-dependent (GO:0006355)	2.5	3.5	0.818391
		IPR018362	CCAAT-binding factor, conserved site	Molecular Function: DNA binding (GO:0003677), Cellular Component: CCAAT-binding factor complex (GO:0016602)	2.5	3.5	0.818391
	Si036728m|pacid:19680095	IPR001289	CCAAT-binding transcription factor, subunit B	Molecular Function: sequence-specific DNA binding transcription factor activity (GO:0003700), Cellular Component: nucleus (GO:0005634), Biological Process: regulation of transcription, DNA-dependent (GO:0006355)	2.5	3.5	0.864078
		IPR018362	CCAAT-binding factor, conserved site	Molecular Function: DNA binding (GO:0003677), Cellular Component: CCAAT-binding factor complex (GO:0016602)	2.5	3.5	0.864078
	Si036759m|pacid:19680097	IPR001289	CCAAT-binding transcription factor, subunit B	Molecular Function: sequence-specific DNA binding transcription factor activity (GO:0003700), Cellular Component: nucleus (GO:0005634), Biological Process: regulation of transcription, DNA-dependent (GO:0006355)	2.5	3.5	0.864078
		IPR018362	CCAAT-binding factor, conserved site	Molecular Function: DNA binding (GO:0003677), Cellular Component: CCAAT-binding factor complex (GO:0016602)	2.5	3.5	0.864078
	Si036761m|pacid:19680096	IPR001289	CCAAT-binding transcription factor, subunit B	Molecular Function: sequence-specific DNA binding transcription factor activity (GO:0003700), Cellular Component: nucleus (GO:0005634), Biological Process: regulation of transcription, DNA-dependent (GO:0006355)	2.5	3.5	0.864078
		IPR018362	CCAAT-binding factor, conserved site	Molecular Function: DNA binding (GO:0003677), Cellular Component: CCAAT-binding factor complex (GO:0016602)	2.5	3.5	0.864078
	Si037045m|pacid:19683885	IPR001289	CCAAT-binding transcription factor, subunit B	Molecular Function: sequence-specific DNA binding transcription factor activity (GO:0003700), Cellular Component: nucleus (GO:0005634), Biological Process: regulation of transcription, DNA-dependent (GO:0006355)	2.5	4	0.832041
		IPR018362	CCAAT-binding factor, conserved site	Molecular Function: DNA binding (GO:0003677), Cellular Component: CCAAT-binding factor complex (GO:0016602)	2.5	4	0.832041
	Si037269m|pacid:19679149	IPR001289	CCAAT-binding transcription factor, subunit B	Molecular Function: sequence-specific DNA binding transcription factor activity (GO:0003700), Cellular Component: nucleus (GO:0005634), Biological Process: regulation of transcription, DNA-dependent (GO:0006355)	1.5	2.5	0.845622
		IPR018362	CCAAT-binding factor, conserved site	Molecular Function: DNA binding (GO:0003677), Cellular Component: CCAAT-binding factor complex (GO:0016602)	1.5	2.5	0.845622
	Si037302m|pacid:19679150	IPR001289	CCAAT-binding transcription factor, subunit B	Molecular Function: sequence-specific DNA binding transcription factor activity (GO:0003700), Cellular Component: nucleus (GO:0005634), Biological Process: regulation of transcription, DNA-dependent (GO:0006355)	1.5	2.5	0.845622
		IPR018362	CCAAT-binding factor, conserved site	Molecular Function: DNA binding (GO:0003677), Cellular Component: CCAAT-binding factor complex (GO:0016602)	1.5	2.5	0.845622
	Si037309m|pacid:19679151	IPR001289	CCAAT-binding transcription factor, subunit B	Molecular Function: sequence-specific DNA binding transcription factor activity (GO:0003700), Cellular Component: nucleus (GO:0005634), Biological Process: regulation of transcription, DNA-dependent (GO:0006355)	1.5	2.5	0.845622
		IPR018362	CCAAT-binding factor, conserved site	Molecular Function: DNA binding (GO:0003677), Cellular Component: CCAAT-binding factor complex (GO:0016602)	1.5	2.5	0.845622
	Si037313m|pacid:19679152	IPR001289	CCAAT-binding transcription factor, subunit B	Molecular Function: sequence-specific DNA binding transcription factor activity (GO:0003700), Cellular Component: nucleus (GO:0005634), Biological Process: regulation of transcription, DNA-dependent (GO:0006355)	1.5	2.5	0.845622
		IPR018362	CCAAT-binding factor, conserved site	Molecular Function: DNA binding (GO:0003677), Cellular Component: CCAAT-binding factor complex (GO:0016602)	1.5	2.5	0.845622
	Si037388m|pacid:19679153	IPR001289	CCAAT-binding transcription factor, subunit B	Molecular Function: sequence-specific DNA binding transcription factor activity (GO:0003700), Cellular Component: nucleus (GO:0005634), Biological Process: regulation of transcription, DNA-dependent (GO:0006355)	1.5	2.5	0.845622
		IPR018362	CCAAT-binding factor, conserved site	Molecular Function: DNA binding (GO:0003677), Cellular Component: CCAAT-binding factor complex (GO:0016602)	1.5	2.5	0.845622
sit-miR169e	Si022607m|pacid:19701469	IPR001289	CCAAT-binding transcription factor, subunit B	Molecular Function: sequence-specific DNA binding transcription factor activity (GO:0003700), Cellular Component: nucleus (GO:0005634), Biological Process: regulation of transcription, DNA-dependent (GO:0006355)	2	2.5	0.838863
		IPR018362	CCAAT-binding factor, conserved site	Molecular Function: DNA binding (GO:0003677), Cellular Component: CCAAT-binding factor complex (GO:0016602)	2	2.5	0.838863
	Si025232m|pacid:19699254	IPR000719	Protein kinase, catalytic domain	Molecular Function: protein kinase activity (GO:0004672), Molecular Function: ATP binding (GO:0005524), Biological Process: protein phosphorylation (GO:0006468)	2.5	3	0.825397
		IPR001220	Legume lectin domain	Molecular Function: carbohydrate binding (GO:0030246)	2.5	3	0.825397
		IPR001245	Serine-threonine/tyrosine-protein kinase catalytic domain	Molecular Function: protein kinase activity (GO:0004672), Biological Process: protein phosphorylation (GO:0006468)	2.5	3	0.825397
		IPR002290	Serine/threonine- / dual-specificity protein kinase, catalytic domain	Molecular Function: protein kinase activity (GO:0004672), Molecular Function: ATP binding (GO:0005524), Biological Process: protein phosphorylation (GO:0006468)	2.5	3	0.825397
		IPR008271	Serine/threonine-protein kinase, active site	Molecular Function: protein serine/threonine kinase activity (GO:0004674), Biological Process: protein phosphorylation (GO:0006468)	2.5	3	0.825397
		IPR008985	Concanavalin A-like lectin/glucanases superfamily		2.5	3	0.825397
		IPR011009	Protein kinase-like domain	Molecular Function: transferase activity, transferring phosphorus-containing groups (GO:0016772)	2.5	3	0.825397
		IPR013320	Concanavalin A-like lectin/glucanase, subgroup		2.5	3	0.825397
		IPR017441	Protein kinase, ATP binding site	Molecular Function: ATP binding (GO:0005524)	2.5	3	0.825397
		IPR020635	Tyrosine-protein kinase, catalytic domain	Molecular Function: protein tyrosine kinase activity (GO:0004713), Biological Process: protein phosphorylation (GO:0006468)	2.5	3	0.825397
	Si036465m|pacid:19680235	IPR001289	CCAAT-binding transcription factor, subunit B	Molecular Function: sequence-specific DNA binding transcription factor activity (GO:0003700), Cellular Component: nucleus (GO:0005634), Biological Process: regulation of transcription, DNA-dependent (GO:0006355)	1	1.5	0.921801
	Si036728m|pacid:19680095	IPR001289	CCAAT-binding transcription factor, subunit B	Molecular Function: sequence-specific DNA binding transcription factor activity (GO:0003700), Cellular Component: nucleus (GO:0005634), Biological Process: regulation of transcription, DNA-dependent (GO:0006355)	3	3	0.78427
		IPR018362	CCAAT-binding factor, conserved site	Molecular Function: DNA binding (GO:0003677), Cellular Component: CCAAT-binding factor complex (GO:0016602)	3	3	0.78427
	Si036759m|pacid:19680097	IPR001289	CCAAT-binding transcription factor, subunit B	Molecular Function: sequence-specific DNA binding transcription factor activity (GO:0003700), Cellular Component: nucleus (GO:0005634), Biological Process: regulation of transcription, DNA-dependent (GO:0006355)	3	3	0.78427
		IPR018362	CCAAT-binding factor, conserved site	Molecular Function: DNA binding (GO:0003677), Cellular Component: CCAAT-binding factor complex (GO:0016602)	3	3	0.78427
	Si036761m|pacid:19680096	IPR001289	CCAAT-binding transcription factor, subunit B	Molecular Function: sequence-specific DNA binding transcription factor activity (GO:0003700), Cellular Component: nucleus (GO:0005634), Biological Process: regulation of transcription, DNA-dependent (GO:0006355)	3	3	0.78427
		IPR018362	CCAAT-binding factor, conserved site	Molecular Function: DNA binding (GO:0003677), Cellular Component: CCAAT-binding factor complex (GO:0016602)	3	3	0.78427
	Si037045m|pacid:19683885	IPR001289	CCAAT-binding transcription factor, subunit B	Molecular Function: sequence-specific DNA binding transcription factor activity (GO:0003700), Cellular Component: nucleus (GO:0005634), Biological Process: regulation of transcription, DNA-dependent (GO:0006355)	1.5	2	0.85
		IPR018362	CCAAT-binding factor, conserved site	Molecular Function: DNA binding (GO:0003677), Cellular Component: CCAAT-binding factor complex (GO:0016602)	1.5	2	0.85
	Si037269m|pacid:19679149	IPR001289	CCAAT-binding transcription factor, subunit B	Molecular Function: sequence-specific DNA binding transcription factor activity (GO:0003700), Cellular Component: nucleus (GO:0005634), Biological Process: regulation of transcription, DNA-dependent (GO:0006355)	2	2	0.774194
		IPR018362	CCAAT-binding factor, conserved site	Molecular Function: DNA binding (GO:0003677), Cellular Component: CCAAT-binding factor complex (GO:0016602)	2	2	0.774194
	Si037302m|pacid:19679150	IPR001289	CCAAT-binding transcription factor, subunit B	Molecular Function: sequence-specific DNA binding transcription factor activity (GO:0003700), Cellular Component: nucleus (GO:0005634), Biological Process: regulation of transcription, DNA-dependent (GO:0006355)	2	2	0.774194
		IPR018362	CCAAT-binding factor, conserved site	Molecular Function: DNA binding (GO:0003677), Cellular Component: CCAAT-binding factor complex (GO:0016602)	2	2	0.774194
	Si037309m|pacid:19679151	IPR001289	CCAAT-binding transcription factor, subunit B	Molecular Function: sequence-specific DNA binding transcription factor activity (GO:0003700), Cellular Component: nucleus (GO:0005634), Biological Process: regulation of transcription, DNA-dependent (GO:0006355)	2	2	0.774194
		IPR018362	CCAAT-binding factor, conserved site	Molecular Function: DNA binding (GO:0003677), Cellular Component: CCAAT-binding factor complex (GO:0016602)	2	2	0.774194
	Si037313m|pacid:19679152	IPR001289	CCAAT-binding transcription factor, subunit B	Molecular Function: sequence-specific DNA binding transcription factor activity (GO:0003700), Cellular Component: nucleus (GO:0005634), Biological Process: regulation of transcription, DNA-dependent (GO:0006355)	2	2	0.774194
		IPR018362	CCAAT-binding factor, conserved site	Molecular Function: DNA binding (GO:0003677), Cellular Component: CCAAT-binding factor complex (GO:0016602)	2	2	0.774194
	Si037388m|pacid:19679153	IPR001289	CCAAT-binding transcription factor, subunit B	Molecular Function: sequence-specific DNA binding transcription factor activity (GO:0003700), Cellular Component: nucleus (GO:0005634), Biological Process: regulation of transcription, DNA-dependent (GO:0006355)	2	2	0.774194
		IPR018362	CCAAT-binding factor, conserved site	Molecular Function: DNA binding (GO:0003677), Cellular Component: CCAAT-binding factor complex (GO:0016602)	2	2	0.774194
sit-miR171a	Si006258m|pacid:19703625	IPR005202	Transcription factor GRAS		0	0	1
	Si016508m|pacid:19689224	IPR005202	Transcription factor GRAS		0	0	1
	Si039098m|pacid:19683057	IPR005202	Transcription factor GRAS		0.5	1	1.00242
sit-miR171b	Si006258m|pacid:19703625	IPR005202	Transcription factor GRAS		0.5	1	0.956422
	Si016508m|pacid:19689224	IPR005202	Transcription factor GRAS		0.5	1	0.956422
	Si039098m|pacid:19683057	IPR005202	Transcription factor GRAS		1	2	0.956416
sit-miR172a	Si006371m|pacid:19703368	IPR001471	AP2/ERF domain	Molecular Function: sequence-specific DNA binding transcription factor activity (GO:0003700), Biological Process: regulation of transcription, DNA-dependent (GO:0006355)	1.5	2	0.854545
		IPR016177	DNA-binding, integrase-type	Molecular Function: DNA binding (GO:0003677)	1.5	2	0.854545
	Si009854m|pacid:19694668	IPR001214	SET domain	Molecular Function: protein binding (GO:0005515)	3	4	0.790576
		IPR003616	Post-SET domain		3	4	0.790576
		IPR006560	AWS	Cellular Component: nucleus (GO:0005634), Molecular Function: histone-lysine N-methyltransferase activity (GO:0018024)	3	4	0.790576
	Si012635m|pacid:19694488	IPR001471	AP2/ERF domain	Molecular Function: sequence-specific DNA binding transcription factor activity (GO:0003700), Biological Process: regulation of transcription, DNA-dependent (GO:0006355)	2	3	0.782407
		IPR016177	DNA-binding, integrase-type	Molecular Function: DNA binding (GO:0003677)	2	3	0.782407
	Si025305m|pacid:19699118	IPR001471	AP2/ERF domain	Molecular Function: sequence-specific DNA binding transcription factor activity (GO:0003700), Biological Process: regulation of transcription, DNA-dependent (GO:0006355)	0.5	1	0.904206
		IPR016177	DNA-binding, integrase-type	Molecular Function: DNA binding (GO:0003677)	0.5	1	0.904206
	Si028708m|pacid:19713344	IPR000432	DNA mismatch repair protein MutS, C-terminal	Molecular Function: ATP binding (GO:0005524), Biological Process: mismatch repair (GO:0006298), Molecular Function: mismatched DNA binding (GO:0030983)	3	4	0.77284
		IPR007695	DNA mismatch repair protein MutS-like, N-terminal	Molecular Function: ATP binding (GO:0005524), Biological Process: mismatch repair (GO:0006298), Molecular Function: mismatched DNA binding (GO:0030983)	3	4	0.77284
		IPR007696	DNA mismatch repair protein MutS, core	Molecular Function: ATP binding (GO:0005524), Biological Process: mismatch repair (GO:0006298), Molecular Function: mismatched DNA binding (GO:0030983)	3	4	0.77284
		IPR007860	DNA mismatch repair protein MutS, connector	Molecular Function: ATP binding (GO:0005524), Biological Process: mismatch repair (GO:0006298), Molecular Function: mismatched DNA binding (GO:0030983)	3	4	0.77284
		IPR007861	DNA mismatch repair protein MutS, clamp	Molecular Function: ATP binding (GO:0005524), Biological Process: mismatch repair (GO:0006298), Molecular Function: mismatched DNA binding (GO:0030983)	3	4	0.77284
		IPR015536	DNA mismatch repair protein MutS-homologue MSH6		3	4	0.77284
		IPR016151	DNA mismatch repair protein MutS, N-terminal	Molecular Function: ATP binding (GO:0005524), Biological Process: mismatch repair (GO:0006298), Molecular Function: mismatched DNA binding (GO:0030983)	3	4	0.77284
		IPR017261	DNA mismatch repair protein Msh6		3	4	0.77284
	Si029636m|pacid:19713496	IPR001471	AP2/ERF domain	Molecular Function: sequence-specific DNA binding transcription factor activity (GO:0003700), Biological Process: regulation of transcription, DNA-dependent (GO:0006355)	0.5	1	0.904206
		IPR016177	DNA-binding, integrase-type	Molecular Function: DNA binding (GO:0003677)	0.5	1	0.904206
	Si036068m|pacid:19681311	IPR001471	AP2/ERF domain	Molecular Function: sequence-specific DNA binding transcription factor activity (GO:0003700), Biological Process: regulation of transcription, DNA-dependent (GO:0006355)	0.5	1	0.904206
		IPR016177	DNA-binding, integrase-type	Molecular Function: DNA binding (GO:0003677)	0.5	1	0.904206
sit-miR172b	Si006371m|pacid:19703368	IPR001471	AP2/ERF domain	Molecular Function: sequence-specific DNA binding transcription factor activity (GO:0003700), Biological Process: regulation of transcription, DNA-dependent (GO:0006355)	0.5	1	0.906818
		IPR016177	DNA-binding, integrase-type	Molecular Function: DNA binding (GO:0003677)	0.5	1	0.906818
	Si012635m|pacid:19694488	IPR001471	AP2/ERF domain	Molecular Function: sequence-specific DNA binding transcription factor activity (GO:0003700), Biological Process: regulation of transcription, DNA-dependent (GO:0006355)	1	2	0.835648
		IPR016177	DNA-binding, integrase-type	Molecular Function: DNA binding (GO:0003677)	1	2	0.835648
	Si025305m|pacid:19699118	IPR001471	AP2/ERF domain	Molecular Function: sequence-specific DNA binding transcription factor activity (GO:0003700), Biological Process: regulation of transcription, DNA-dependent (GO:0006355)	1	1.5	0.904206
		IPR016177	DNA-binding, integrase-type	Molecular Function: DNA binding (GO:0003677)	1	1.5	0.904206
	Si028708m|pacid:19713344	IPR000432	DNA mismatch repair protein MutS, C-terminal	Molecular Function: ATP binding (GO:0005524), Biological Process: mismatch repair (GO:0006298), Molecular Function: mismatched DNA binding (GO:0030983)	3	4	0.767901
		IPR007695	DNA mismatch repair protein MutS-like, N-terminal	Molecular Function: ATP binding (GO:0005524), Biological Process: mismatch repair (GO:0006298), Molecular Function: mismatched DNA binding (GO:0030983)	3	4	0.767901
		IPR007696	DNA mismatch repair protein MutS, core	Molecular Function: ATP binding (GO:0005524), Biological Process: mismatch repair (GO:0006298), Molecular Function: mismatched DNA binding (GO:0030983)	3	4	0.767901
		IPR007860	DNA mismatch repair protein MutS, connector	Molecular Function: ATP binding (GO:0005524), Biological Process: mismatch repair (GO:0006298), Molecular Function: mismatched DNA binding (GO:0030983)	3	4	0.767901
		IPR007861	DNA mismatch repair protein MutS, clamp	Molecular Function: ATP binding (GO:0005524), Biological Process: mismatch repair (GO:0006298), Molecular Function: mismatched DNA binding (GO:0030983)	3	4	0.767901
		IPR015536	DNA mismatch repair protein MutS-homologue MSH6		3	4	0.767901
		IPR016151	DNA mismatch repair protein MutS, N-terminal	Molecular Function: ATP binding (GO:0005524), Biological Process: mismatch repair (GO:0006298), Molecular Function: mismatched DNA binding (GO:0030983)	3	4	0.767901
		IPR017261	DNA mismatch repair protein Msh6		3	4	0.767901
	Si029636m|pacid:19713496	IPR001471	AP2/ERF domain	Molecular Function: sequence-specific DNA binding transcription factor activity (GO:0003700), Biological Process: regulation of transcription, DNA-dependent (GO:0006355)	1	1.5	0.904206
		IPR016177	DNA-binding, integrase-type	Molecular Function: DNA binding (GO:0003677)	1	1.5	0.904206
	Si036068m|pacid:19681311	IPR001471	AP2/ERF domain	Molecular Function: sequence-specific DNA binding transcription factor activity (GO:0003700), Biological Process: regulation of transcription, DNA-dependent (GO:0006355)	1	1.5	0.904206
		IPR016177	DNA-binding, integrase-type	Molecular Function: DNA binding (GO:0003677)	1	1.5	0.904206
sit-miR2118b	Si015329m|pacid:19692810	IPR000767	Disease resistance protein	Biological Process: defense response (GO:0006952)	2	3.5	0.759124
		IPR002182	NB-ARC	Molecular Function: ADP binding (GO:0043531)	2	3.5	0.759124
	Si030356m|pacid:19714053	IPR003656	Zinc finger, BED-type predicted	Molecular Function: DNA binding (GO:0003677)	2.5	3.5	0.759191
		IPR007087	Zinc finger, C2H2	Molecular Function: zinc ion binding (GO:0008270)	2.5	3.5	0.759191
		IPR015880	Zinc finger, C2H2-like	Cellular Component: intracellular (GO:0005622), Molecular Function: zinc ion binding (GO:0008270)	2.5	3.5	0.759191
	Si030455m|pacid:19714054	IPR003656	Zinc finger, BED-type predicted	Molecular Function: DNA binding (GO:0003677)	2.5	3.5	0.759191
		IPR007087	Zinc finger, C2H2	Molecular Function: zinc ion binding (GO:0008270)	2.5	3.5	0.759191
		IPR015880	Zinc finger, C2H2-like	Cellular Component: intracellular (GO:0005622), Molecular Function: zinc ion binding (GO:0008270)	2.5	3.5	0.759191
	Si030458m|pacid:19714055	IPR003656	Zinc finger, BED-type predicted	Molecular Function: DNA binding (GO:0003677)	2.5	3.5	0.759191
		IPR007087	Zinc finger, C2H2	Molecular Function: zinc ion binding (GO:0008270)	2.5	3.5	0.759191
		IPR015880	Zinc finger, C2H2-like	Cellular Component: intracellular (GO:0005622), Molecular Function: zinc ion binding (GO:0008270)	2.5	3.5	0.759191
	Si032367m|pacid:19711891	IPR002562	3'-5' exonuclease domain	Molecular Function: nucleic acid binding (GO:0003676), Cellular Component: intracellular (GO:0005622), Biological Process: nucleobase-containing compound metabolic process (GO:0006139), Molecular Function: 3'-5' exonuclease activity (GO:0008408)	3	4	0.779835
		IPR012337	Ribonuclease H-like domain	Molecular Function: nucleic acid binding (GO:0003676)	3	4	0.779835
sit-miR2118c	Si032172m|pacid:19712514	IPR001005	SANT/Myb domain	Molecular Function: chromatin binding (GO:0003682)	2	2	0.767932
		IPR006447	Myb domain, plants		2	2	0.767932
		IPR009057	Homeodomain-like	Molecular Function: DNA binding (GO:0003677)	2	2	0.767932
		IPR017930	Myb domain		2	2	0.767932
	Si032599m|pacid:19710116	IPR001005	SANT/Myb domain	Molecular Function: chromatin binding (GO:0003682)	2	3	0.750515
		IPR006447	Myb domain, plants		2	3	0.750515
		IPR009057	Homeodomain-like	Molecular Function: DNA binding (GO:0003677)	2	3	0.750515
		IPR017930	Myb domain		2	3	0.750515
sit-miR2118d	Si000278m|pacid:19674802	IPR000767	Disease resistance protein	Biological Process: defense response (GO:0006952)	2	3.5	0.857447
		IPR002182	NB-ARC	Molecular Function: ADP binding (GO:0043531)	2	3.5	0.857447
	Si013133m|pacid:19692969	IPR000767	Disease resistance protein	Biological Process: defense response (GO:0006952)	2	4	0.848548
		IPR002182	NB-ARC	Molecular Function: ADP binding (GO:0043531)	2	4	0.848548
	Si015284m|pacid:19690683	IPR000767	Disease resistance protein	Biological Process: defense response (GO:0006952)	2	4	0.848548
		IPR002182	NB-ARC	Molecular Function: ADP binding (GO:0043531)	2	4	0.848548
	Si015329m|pacid:19692810	IPR000767	Disease resistance protein	Biological Process: defense response (GO:0006952)	1.5	2.5	0.79927
		IPR002182	NB-ARC	Molecular Function: ADP binding (GO:0043531)	1.5	2.5	0.79927
	Si038523m|pacid:19684360	IPR023562	ClpP/TepA		3	4	0.773784
sit-miR319	Si000907m|pacid:19678185	IPR001005	SANT/Myb domain	Molecular Function: chromatin binding (GO:0003682)	2	3	0.774327
		IPR009057	Homeodomain-like	Molecular Function: DNA binding (GO:0003677)	2	3	0.774327
		IPR016310	Transcription factor, GAMYB		2	3	0.774327
		IPR017930	Myb domain		2	3	0.774327
	Si022272m|pacid:19701067	IPR000490	Glycoside hydrolase, family 17	Molecular Function: hydrolase activity, hydrolyzing O-glycosyl compounds (GO:0004553), Biological Process: carbohydrate metabolic process (GO:0005975)	2.5	3.5	0.76556
		IPR013781	Glycoside hydrolase, catalytic domain	Molecular Function: catalytic activity (GO:0003824), Biological Process: carbohydrate metabolic process (GO:0005975), Molecular Function: cation binding (GO:0043169)	2.5	3.5	0.76556
		IPR017853	Glycoside hydrolase, superfamily		2.5	3.5	0.76556
	Si022273m|pacid:19701069	IPR000490	Glycoside hydrolase, family 17	Molecular Function: hydrolase activity, hydrolyzing O-glycosyl compounds (GO:0004553), Biological Process: carbohydrate metabolic process (GO:0005975)	2.5	3.5	0.76556
		IPR013781	Glycoside hydrolase, catalytic domain	Molecular Function: catalytic activity (GO:0003824), Biological Process: carbohydrate metabolic process (GO:0005975), Molecular Function: cation binding (GO:0043169)	2.5	3.5	0.76556
		IPR017853	Glycoside hydrolase, superfamily		2.5	3.5	0.76556
	Si022276m|pacid:19701068	IPR000490	Glycoside hydrolase, family 17	Molecular Function: hydrolase activity, hydrolyzing O-glycosyl compounds (GO:0004553), Biological Process: carbohydrate metabolic process (GO:0005975)	2.5	3.5	0.76556
		IPR013781	Glycoside hydrolase, catalytic domain	Molecular Function: catalytic activity (GO:0003824), Biological Process: carbohydrate metabolic process (GO:0005975), Molecular Function: cation binding (GO:0043169)	2.5	3.5	0.76556
		IPR017853	Glycoside hydrolase, superfamily		2.5	3.5	0.76556
	Si022277m|pacid:19701066	IPR000490	Glycoside hydrolase, family 17	Molecular Function: hydrolase activity, hydrolyzing O-glycosyl compounds (GO:0004553), Biological Process: carbohydrate metabolic process (GO:0005975)	2.5	3.5	0.76556
		IPR013781	Glycoside hydrolase, catalytic domain	Molecular Function: catalytic activity (GO:0003824), Biological Process: carbohydrate metabolic process (GO:0005975), Molecular Function: cation binding (GO:0043169)	2.5	3.5	0.76556
		IPR017853	Glycoside hydrolase, superfamily		2.5	3.5	0.76556
	Si029871m|pacid:19712002	IPR005333	Transcription factor, TCP		2.5	2.5	0.836777
		IPR017887	Transcription factor TCP subgroup		2.5	2.5	0.836777
		IPR017888	CYC/TB1, R domain		2.5	2.5	0.836777
	Si036075m|pacid:19679455	IPR005333	Transcription factor, TCP		2.5	2.5	0.836777
		IPR017887	Transcription factor TCP subgroup		2.5	2.5	0.836777
sit-miR390	Si008342m|pacid:19702807	IPR000719	Protein kinase, catalytic domain	Molecular Function: protein kinase activity (GO:0004672), Molecular Function: ATP binding (GO:0005524), Biological Process: protein phosphorylation (GO:0006468)	3	3.5	0.752232
		IPR001611	Leucine-rich repeat	Molecular Function: protein binding (GO:0005515)	3	3.5	0.752232
		IPR002290	Serine/threonine- / dual-specificity protein kinase, catalytic domain	Molecular Function: protein kinase activity (GO:0004672), Molecular Function: ATP binding (GO:0005524), Biological Process: protein phosphorylation (GO:0006468)	3	3.5	0.752232
		IPR003591	Leucine-rich repeat, typical subtype		3	3.5	0.752232
		IPR008271	Serine/threonine-protein kinase, active site	Molecular Function: protein serine/threonine kinase activity (GO:0004674), Biological Process: protein phosphorylation (GO:0006468)	3	3.5	0.752232
		IPR011009	Protein kinase-like domain	Molecular Function: transferase activity, transferring phosphorus-containing groups (GO:0016772)	3	3.5	0.752232
		IPR013210	Leucine-rich repeat-containing N-terminal, type 2		3	3.5	0.752232
		IPR017441	Protein kinase, ATP binding site	Molecular Function: ATP binding (GO:0005524)	3	3.5	0.752232
		IPR020635	Tyrosine-protein kinase, catalytic domain	Molecular Function: protein tyrosine kinase activity (GO:0004713), Biological Process: protein phosphorylation (GO:0006468)	3	3.5	0.752232
		IPR025875	Leucine rich repeat 4		3	3.5	0.752232
	Si012230m|pacid:19696638	IPR010285	DNA helicase PIF1, ATP-dependent		3	4	0.802603
		IPR025476	Helitron helicase-like domain		3	4	0.802603
	Si021400m|pacid:19702422	IPR000719	Protein kinase, catalytic domain	Molecular Function: protein kinase activity (GO:0004672), Molecular Function: ATP binding (GO:0005524), Biological Process: protein phosphorylation (GO:0006468)	3	4	0.777778
		IPR001245	Serine-threonine/tyrosine-protein kinase catalytic domain	Molecular Function: protein kinase activity (GO:0004672), Biological Process: protein phosphorylation (GO:0006468)	3	4	0.777778
		IPR001611	Leucine-rich repeat	Molecular Function: protein binding (GO:0005515)	3	4	0.777778
		IPR002290	Serine/threonine- / dual-specificity protein kinase, catalytic domain	Molecular Function: protein kinase activity (GO:0004672), Molecular Function: ATP binding (GO:0005524), Biological Process: protein phosphorylation (GO:0006468)	3	4	0.777778
		IPR003591	Leucine-rich repeat, typical subtype		3	4	0.777778
		IPR011009	Protein kinase-like domain	Molecular Function: transferase activity, transferring phosphorus-containing groups (GO:0016772)	3	4	0.777778
		IPR013210	Leucine-rich repeat-containing N-terminal, type 2		3	4	0.777778
		IPR020635	Tyrosine-protein kinase, catalytic domain	Molecular Function: protein tyrosine kinase activity (GO:0004713), Biological Process: protein phosphorylation (GO:0006468)	3	4	0.777778
sit-miR394	Si001465m|pacid:19676000	IPR001810	F-box domain, cyclin-like	Molecular Function: protein binding (GO:0005515)	0	0	1
		IPR011043	Galactose oxidase/kelch, beta-propeller		0	0	1
		IPR015915	Kelch-type beta propeller	Molecular Function: protein binding (GO:0005515)	0	0	1
sit-miR395a	Si032785m|pacid:19709327	IPR001810	F-box domain, cyclin-like	Molecular Function: protein binding (GO:0005515)	2.5	4	0.864
		IPR013187	F-box associated domain, type 3		2.5	4	0.864
	Si034587m|pacid:19685698	IPR001902	Sulphate anion transporter	Molecular Function: secondary active sulfate transmembrane transporter activity (GO:0008271), Biological Process: sulfate transport (GO:0008272), Cellular Component: membrane (GO:0016020), Biological Process: transmembrane transport (GO:0055085)	0.5	0.5	0.98708
		IPR002645	STAS domain		0.5	0.5	0.98708
		IPR011547	Sulphate transporter	Biological Process: sulfate transport (GO:0008272), Molecular Function: sulfate transmembrane transporter activity (GO:0015116), Cellular Component: integral to membrane (GO:0016021)	0.5	0.5	0.98708
		IPR018045	Sulphate anion transporter, conserved site	Molecular Function: secondary active sulfate transmembrane transporter activity (GO:0008271), Biological Process: sulfate transport (GO:0008272)	0.5	0.5	0.98708
	Si034589m|pacid:19680559	IPR001902	Sulphate anion transporter	Molecular Function: secondary active sulfate transmembrane transporter activity (GO:0008271), Biological Process: sulfate transport (GO:0008272), Cellular Component: membrane (GO:0016020), Biological Process: transmembrane transport (GO:0055085)	1	1	0.878866
		IPR002645	STAS domain		1	1	0.878866
		IPR011547	Sulphate transporter	Biological Process: sulfate transport (GO:0008272), Molecular Function: sulfate transmembrane transporter activity (GO:0015116), Cellular Component: integral to membrane (GO:0016021)	1	1	0.878866
		IPR018045	Sulphate anion transporter, conserved site	Molecular Function: secondary active sulfate transmembrane transporter activity (GO:0008271), Biological Process: sulfate transport (GO:0008272)	1	1	0.878866
	Si035458m|pacid:19679373	IPR002650	Sulphate adenylyltransferase	Biological Process: sulfate assimilation (GO:0000103), Molecular Function: sulfate adenylyltransferase (ATP) activity (GO:0004781)	1	2	0.92029
		IPR014729	Rossmann-like alpha/beta/alpha sandwich fold		1	2	0.92029
		IPR015947	PUA-like domain		1	2	0.92029
		IPR024951	Sulphate adenylyltransferase catalytic domain	Molecular Function: sulfate adenylyltransferase (ATP) activity (GO:0004781)	1	2	0.92029
		IPR025980	ATP-sulfurylase PUA-like domain		1	2	0.92029
sit-miR395b	Si016164m|pacid:19687630	IPR007863	Peptidase M16, C-terminal	Molecular Function: metalloendopeptidase activity (GO:0004222), Biological Process: proteolysis (GO:0006508), Molecular Function: zinc ion binding (GO:0008270)	3	3.5	0.784741
		IPR011237	Peptidase M16, core	Molecular Function: catalytic activity (GO:0003824), Molecular Function: metal ion binding (GO:0046872)	3	3.5	0.784741
		IPR011249	Metalloenzyme, LuxS/M16 peptidase-like, metal-binding	Molecular Function: catalytic activity (GO:0003824), Molecular Function: metal ion binding (GO:0046872)	3	3.5	0.784741
		IPR011765	Peptidase M16, N-terminal	Molecular Function: metalloendopeptidase activity (GO:0004222), Biological Process: proteolysis (GO:0006508)	3	3.5	0.784741
		IPR013578	Peptidase M16C associated	Biological Process: proteolysis (GO:0006508), Molecular Function: metallopeptidase activity (GO:0008237), Molecular Function: zinc ion binding (GO:0008270)	3	3.5	0.784741
	Si016183m|pacid:19687631	IPR007863	Peptidase M16, C-terminal	Molecular Function: metalloendopeptidase activity (GO:0004222), Biological Process: proteolysis (GO:0006508), Molecular Function: zinc ion binding (GO:0008270)	3	3.5	0.784741
		IPR011237	Peptidase M16, core	Molecular Function: catalytic activity (GO:0003824), Molecular Function: metal ion binding (GO:0046872)	3	3.5	0.784741
		IPR011249	Metalloenzyme, LuxS/M16 peptidase-like, metal-binding	Molecular Function: catalytic activity (GO:0003824), Molecular Function: metal ion binding (GO:0046872)	3	3.5	0.784741
		IPR011765	Peptidase M16, N-terminal	Molecular Function: metalloendopeptidase activity (GO:0004222), Biological Process: proteolysis (GO:0006508)	3	3.5	0.784741
		IPR013578	Peptidase M16C associated	Biological Process: proteolysis (GO:0006508), Molecular Function: metallopeptidase activity (GO:0008237), Molecular Function: zinc ion binding (GO:0008270)	3	3.5	0.784741
	Si016188m|pacid:19687632	IPR007863	Peptidase M16, C-terminal	Molecular Function: metalloendopeptidase activity (GO:0004222), Biological Process: proteolysis (GO:0006508), Molecular Function: zinc ion binding (GO:0008270)	3	3.5	0.784741
		IPR011237	Peptidase M16, core	Molecular Function: catalytic activity (GO:0003824), Molecular Function: metal ion binding (GO:0046872)	3	3.5	0.784741
		IPR011249	Metalloenzyme, LuxS/M16 peptidase-like, metal-binding	Molecular Function: catalytic activity (GO:0003824), Molecular Function: metal ion binding (GO:0046872)	3	3.5	0.784741
		IPR011765	Peptidase M16, N-terminal	Molecular Function: metalloendopeptidase activity (GO:0004222), Biological Process: proteolysis (GO:0006508)	3	3.5	0.784741
		IPR013578	Peptidase M16C associated	Biological Process: proteolysis (GO:0006508), Molecular Function: metallopeptidase activity (GO:0008237), Molecular Function: zinc ion binding (GO:0008270)	3	3.5	0.784741
	Si016328m|pacid:19687633	IPR007863	Peptidase M16, C-terminal	Molecular Function: metalloendopeptidase activity (GO:0004222), Biological Process: proteolysis (GO:0006508), Molecular Function: zinc ion binding (GO:0008270)	3	3.5	0.784741
		IPR011237	Peptidase M16, core	Molecular Function: catalytic activity (GO:0003824), Molecular Function: metal ion binding (GO:0046872)	3	3.5	0.784741
		IPR011249	Metalloenzyme, LuxS/M16 peptidase-like, metal-binding	Molecular Function: catalytic activity (GO:0003824), Molecular Function: metal ion binding (GO:0046872)	3	3.5	0.784741
		IPR011765	Peptidase M16, N-terminal	Molecular Function: metalloendopeptidase activity (GO:0004222), Biological Process: proteolysis (GO:0006508)	3	3.5	0.784741
		IPR013578	Peptidase M16C associated	Biological Process: proteolysis (GO:0006508), Molecular Function: metallopeptidase activity (GO:0008237), Molecular Function: zinc ion binding (GO:0008270)	3	3.5	0.784741
	Si034587m|pacid:19685698	IPR001902	Sulphate anion transporter	Molecular Function: secondary active sulfate transmembrane transporter activity (GO:0008271), Biological Process: sulfate transport (GO:0008272), Cellular Component: membrane (GO:0016020), Biological Process: transmembrane transport (GO:0055085)	1.5	2.5	0.806202
		IPR002645	STAS domain		1.5	2.5	0.806202
		IPR011547	Sulphate transporter	Biological Process: sulfate transport (GO:0008272), Molecular Function: sulfate transmembrane transporter activity (GO:0015116), Cellular Component: integral to membrane (GO:0016021)	1.5	2.5	0.806202
		IPR018045	Sulphate anion transporter, conserved site	Molecular Function: secondary active sulfate transmembrane transporter activity (GO:0008271), Biological Process: sulfate transport (GO:0008272)	1.5	2.5	0.806202
	Si034589m|pacid:19680559	IPR001902	Sulphate anion transporter	Molecular Function: secondary active sulfate transmembrane transporter activity (GO:0008271), Biological Process: sulfate transport (GO:0008272), Cellular Component: membrane (GO:0016020), Biological Process: transmembrane transport (GO:0055085)	2	3	0.778351
		IPR002645	STAS domain		2	3	0.778351
		IPR011547	Sulphate transporter	Biological Process: sulfate transport (GO:0008272), Molecular Function: sulfate transmembrane transporter activity (GO:0015116), Cellular Component: integral to membrane (GO:0016021)	2	3	0.778351
		IPR018045	Sulphate anion transporter, conserved site	Molecular Function: secondary active sulfate transmembrane transporter activity (GO:0008271), Biological Process: sulfate transport (GO:0008272)	2	3	0.778351
	Si035301m|pacid:19683980	IPR002013	Synaptojanin, N-terminal	Molecular Function: phosphoric ester hydrolase activity (GO:0042578)	2	4	0.764128
	Si035302m|pacid:19683982	IPR002013	Synaptojanin, N-terminal	Molecular Function: phosphoric ester hydrolase activity (GO:0042578)	2	4	0.764128
	Si035305m|pacid:19683981	IPR002013	Synaptojanin, N-terminal	Molecular Function: phosphoric ester hydrolase activity (GO:0042578)	2	4	0.764128
	Si035458m|pacid:19679373	IPR002650	Sulphate adenylyltransferase	Biological Process: sulfate assimilation (GO:0000103), Molecular Function: sulfate adenylyltransferase (ATP) activity (GO:0004781)	0.5	1	0.942029
		IPR014729	Rossmann-like alpha/beta/alpha sandwich fold		0.5	1	0.942029
		IPR015947	PUA-like domain		0.5	1	0.942029
		IPR024951	Sulphate adenylyltransferase catalytic domain	Molecular Function: sulfate adenylyltransferase (ATP) activity (GO:0004781)	0.5	1	0.942029
		IPR025980	ATP-sulfurylase PUA-like domain		0.5	1	0.942029
sit-miR397	Si001277m|pacid:19678345	IPR001117	Multicopper oxidase, type 1	Molecular Function: oxidoreductase activity (GO:0016491), Biological Process: oxidation-reduction process (GO:0055114)	2	4	0.865882
		IPR002355	Multicopper oxidase, copper-binding site	Molecular Function: copper ion binding (GO:0005507)	2	4	0.865882
		IPR008972	Cupredoxin		2	4	0.865882
		IPR011706	Multicopper oxidase, type 2	Molecular Function: copper ion binding (GO:0005507), Molecular Function: oxidoreductase activity (GO:0016491), Biological Process: oxidation-reduction process (GO:0055114)	2	4	0.865882
		IPR011707	Multicopper oxidase, type 3	Molecular Function: copper ion binding (GO:0005507)	2	4	0.865882
	Si001625m|pacid:19674997	IPR001117	Multicopper oxidase, type 1	Molecular Function: oxidoreductase activity (GO:0016491), Biological Process: oxidation-reduction process (GO:0055114)	0.5	1	0.955916
		IPR008972	Cupredoxin		0.5	1	0.955916
		IPR011707	Multicopper oxidase, type 3	Molecular Function: copper ion binding (GO:0005507)	0.5	1	0.955916
		IPR017761	Laccase	Biological Process: lignin catabolic process (GO:0046274), Cellular Component: apoplast (GO:0048046), Molecular Function: hydroquinone:oxygen oxidoreductase activity (GO:0052716), Biological Process: oxidation-reduction process (GO:0055114)	0.5	1	0.955916
	Si016513m|pacid:19687268	IPR001046	Natural resistance-associated macrophage protein	Molecular Function: transporter activity (GO:0005215), Biological Process: transport (GO:0006810), Cellular Component: membrane (GO:0016020)	2	3	0.780193
	Si024632m|pacid:19698334	IPR001440	Tetratricopeptide TPR-1	Molecular Function: protein binding (GO:0005515)	3	3.5	0.806373
		IPR011990	Tetratricopeptide-like helical	Molecular Function: protein binding (GO:0005515)	3	3.5	0.806373
		IPR013026	Tetratricopeptide repeat-containing domain	Molecular Function: protein binding (GO:0005515)	3	3.5	0.806373
		IPR019734	Tetratricopeptide repeat	Molecular Function: protein binding (GO:0005515)	3	3.5	0.806373
	Si026172m|pacid:19707669	IPR001117	Multicopper oxidase, type 1	Molecular Function: oxidoreductase activity (GO:0016491), Biological Process: oxidation-reduction process (GO:0055114)	2	4	0.784689
		IPR002355	Multicopper oxidase, copper-binding site	Molecular Function: copper ion binding (GO:0005507)	2	4	0.784689
		IPR008972	Cupredoxin		2	4	0.784689
		IPR011706	Multicopper oxidase, type 2	Molecular Function: copper ion binding (GO:0005507), Molecular Function: oxidoreductase activity (GO:0016491), Biological Process: oxidation-reduction process (GO:0055114)	2	4	0.784689
		IPR011707	Multicopper oxidase, type 3	Molecular Function: copper ion binding (GO:0005507)	2	4	0.784689
		IPR017761	Laccase	Biological Process: lignin catabolic process (GO:0046274), Cellular Component: apoplast (GO:0048046), Molecular Function: hydroquinone:oxygen oxidoreductase activity (GO:0052716), Biological Process: oxidation-reduction process (GO:0055114)	2	4	0.784689
sit-miR398	Si001022m|pacid:19677116	IPR008826	Selenium-binding protein	Molecular Function: selenium binding (GO:0008430)	2.5	3	0.766467
		IPR015943	WD40/YVTN repeat-like-containing domain	Molecular Function: protein binding (GO:0005515)	2.5	3	0.766467
	Si001180m|pacid:19677119	IPR008826	Selenium-binding protein	Molecular Function: selenium binding (GO:0008430)	2.5	3	0.766467
		IPR015943	WD40/YVTN repeat-like-containing domain	Molecular Function: protein binding (GO:0005515)	2.5	3	0.766467
	Si001184m|pacid:19677118	IPR008826	Selenium-binding protein	Molecular Function: selenium binding (GO:0008430)	2.5	3	0.766467
		IPR015943	WD40/YVTN repeat-like-containing domain	Molecular Function: protein binding (GO:0005515)	2.5	3	0.766467
	Si001377m|pacid:19677120	IPR008826	Selenium-binding protein	Molecular Function: selenium binding (GO:0008430)	2.5	3	0.766467
		IPR015943	WD40/YVTN repeat-like-containing domain	Molecular Function: protein binding (GO:0005515)	2.5	3	0.766467
	Si002152m|pacid:19677121	IPR008826	Selenium-binding protein	Molecular Function: selenium binding (GO:0008430)	2.5	3	0.766467
sit-miR399a	Si008326m|pacid:19704000	IPR004738	Phosphate permease	Molecular Function: inorganic phosphate transmembrane transporter activity (GO:0005315), Biological Process: phosphate ion transport (GO:0006817), Cellular Component: integral to membrane (GO:0016021)	2	3.5	0.782796
		IPR005828	General substrate transporter	Cellular Component: integral to membrane (GO:0016021), Molecular Function: transmembrane transporter activity (GO:0022857), Biological Process: transmembrane transport (GO:0055085)	2	3.5	0.782796
		IPR016196	Major facilitator superfamily domain, general substrate transporter		2	3.5	0.782796
		IPR020846	Major facilitator superfamily domain		2	3.5	0.782796
	Si021179m|pacid:19700076	IPR000608	Ubiquitin-conjugating enzyme, E2	Molecular Function: acid-amino acid ligase activity (GO:0016881)	0.5	0.5	1
		IPR000608	Ubiquitin-conjugating enzyme, E2	Molecular Function: acid-amino acid ligase activity (GO:0016881)	1	2	0.907834
		IPR000608	Ubiquitin-conjugating enzyme, E2	Molecular Function: acid-amino acid ligase activity (GO:0016881)	2	3	0.846501
		IPR000608	Ubiquitin-conjugating enzyme, E2	Molecular Function: acid-amino acid ligase activity (GO:0016881)	2	3	0.848416
		IPR000608	Ubiquitin-conjugating enzyme, E2	Molecular Function: acid-amino acid ligase activity (GO:0016881)	2	3	0.87007
		IPR016135	Ubiquitin-conjugating enzyme/RWD-like		0.5	0.5	1
		IPR016135	Ubiquitin-conjugating enzyme/RWD-like		1	2	0.907834
		IPR016135	Ubiquitin-conjugating enzyme/RWD-like		2	3	0.846501
		IPR016135	Ubiquitin-conjugating enzyme/RWD-like		2	3	0.848416
		IPR016135	Ubiquitin-conjugating enzyme/RWD-like		2	3	0.87007
	Si021181m|pacid:19700077	IPR000608	Ubiquitin-conjugating enzyme, E2	Molecular Function: acid-amino acid ligase activity (GO:0016881)	0.5	0.5	1
		IPR000608	Ubiquitin-conjugating enzyme, E2	Molecular Function: acid-amino acid ligase activity (GO:0016881)	1	2	0.907834
		IPR000608	Ubiquitin-conjugating enzyme, E2	Molecular Function: acid-amino acid ligase activity (GO:0016881)	2	3	0.846501
		IPR000608	Ubiquitin-conjugating enzyme, E2	Molecular Function: acid-amino acid ligase activity (GO:0016881)	2	3	0.848416
		IPR000608	Ubiquitin-conjugating enzyme, E2	Molecular Function: acid-amino acid ligase activity (GO:0016881)	2	3	0.87007
		IPR016135	Ubiquitin-conjugating enzyme/RWD-like		0.5	0.5	1
		IPR016135	Ubiquitin-conjugating enzyme/RWD-like		1	2	0.907834
		IPR016135	Ubiquitin-conjugating enzyme/RWD-like		2	3	0.846501
		IPR016135	Ubiquitin-conjugating enzyme/RWD-like		2	3	0.848416
		IPR016135	Ubiquitin-conjugating enzyme/RWD-like		2	3	0.87007
	Si033824m|pacid:19680888	IPR002035	von Willebrand factor, type A	Molecular Function: protein binding (GO:0005515)	2.5	3	0.84375
		IPR003593	AAA+ ATPase domain	Molecular Function: nucleotide binding (GO:0000166), Molecular Function: nucleoside-triphosphatase activity (GO:0017111)	2.5	3	0.84375
		IPR011704	ATPase, dynein-related, AAA domain	Molecular Function: ATP binding (GO:0005524), Molecular Function: ATPase activity (GO:0016887)	2.5	3	0.84375
		IPR012099	Midasin	Cellular Component: nucleus (GO:0005634), Biological Process: protein complex assembly (GO:0006461)	2.5	3	0.84375
		IPR025662	Sigma-54 interaction domain, ATP-binding site 1		2.5	3	0.84375
sit-miR399b	Si008326m|pacid:19704000	IPR004738	Phosphate permease	Molecular Function: inorganic phosphate transmembrane transporter activity (GO:0005315), Biological Process: phosphate ion transport (GO:0006817), Cellular Component: integral to membrane (GO:0016021)	1	1.5	0.91828
		IPR005828	General substrate transporter	Cellular Component: integral to membrane (GO:0016021), Molecular Function: transmembrane transporter activity (GO:0022857), Biological Process: transmembrane transport (GO:0055085)	1	1.5	0.91828
		IPR016196	Major facilitator superfamily domain, general substrate transporter		1	1.5	0.91828
		IPR020846	Major facilitator superfamily domain		1	1.5	0.91828
	Si014865m|pacid:19691574	IPR004738	Phosphate permease	Molecular Function: inorganic phosphate transmembrane transporter activity (GO:0005315), Biological Process: phosphate ion transport (GO:0006817), Cellular Component: integral to membrane (GO:0016021)	2	3.5	0.799172
		IPR005828	General substrate transporter	Cellular Component: integral to membrane (GO:0016021), Molecular Function: transmembrane transporter activity (GO:0022857), Biological Process: transmembrane transport (GO:0055085)	2	3.5	0.799172
		IPR016196	Major facilitator superfamily domain, general substrate transporter		2	3.5	0.799172
		IPR020846	Major facilitator superfamily domain		2	3.5	0.799172
	Si021179m|pacid:19700076	IPR000608	Ubiquitin-conjugating enzyme, E2	Molecular Function: acid-amino acid ligase activity (GO:0016881)	1	1.5	1
		IPR000608	Ubiquitin-conjugating enzyme, E2	Molecular Function: acid-amino acid ligase activity (GO:0016881)	1	2	0.907834
		IPR000608	Ubiquitin-conjugating enzyme, E2	Molecular Function: acid-amino acid ligase activity (GO:0016881)	2	3	0.846501
		IPR000608	Ubiquitin-conjugating enzyme, E2	Molecular Function: acid-amino acid ligase activity (GO:0016881)	2	3	0.848416
		IPR000608	Ubiquitin-conjugating enzyme, E2	Molecular Function: acid-amino acid ligase activity (GO:0016881)	2	3	0.87007
		IPR016135	Ubiquitin-conjugating enzyme/RWD-like		1	1.5	1
		IPR016135	Ubiquitin-conjugating enzyme/RWD-like		1	2	0.907834
		IPR016135	Ubiquitin-conjugating enzyme/RWD-like		2	3	0.846501
		IPR016135	Ubiquitin-conjugating enzyme/RWD-like		2	3	0.848416
		IPR016135	Ubiquitin-conjugating enzyme/RWD-like		2	3	0.87007
	Si021181m|pacid:19700077	IPR000608	Ubiquitin-conjugating enzyme, E2	Molecular Function: acid-amino acid ligase activity (GO:0016881)	1	1.5	1
		IPR000608	Ubiquitin-conjugating enzyme, E2	Molecular Function: acid-amino acid ligase activity (GO:0016881)	1	2	0.907834
		IPR000608	Ubiquitin-conjugating enzyme, E2	Molecular Function: acid-amino acid ligase activity (GO:0016881)	2	3	0.846501
		IPR000608	Ubiquitin-conjugating enzyme, E2	Molecular Function: acid-amino acid ligase activity (GO:0016881)	2	3	0.848416
		IPR000608	Ubiquitin-conjugating enzyme, E2	Molecular Function: acid-amino acid ligase activity (GO:0016881)	2	3	0.87007
		IPR016135	Ubiquitin-conjugating enzyme/RWD-like		1	1.5	1
		IPR016135	Ubiquitin-conjugating enzyme/RWD-like		1	2	0.907834
		IPR016135	Ubiquitin-conjugating enzyme/RWD-like		2	3	0.846501
		IPR016135	Ubiquitin-conjugating enzyme/RWD-like		2	3	0.848416
		IPR016135	Ubiquitin-conjugating enzyme/RWD-like		2	3	0.87007
	Si033824m|pacid:19680888	IPR002035	von Willebrand factor, type A	Molecular Function: protein binding (GO:0005515)	3	4	0.84375
		IPR003593	AAA+ ATPase domain	Molecular Function: nucleotide binding (GO:0000166), Molecular Function: nucleoside-triphosphatase activity (GO:0017111)	3	4	0.84375
		IPR011704	ATPase, dynein-related, AAA domain	Molecular Function: ATP binding (GO:0005524), Molecular Function: ATPase activity (GO:0016887)	3	4	0.84375
		IPR012099	Midasin	Cellular Component: nucleus (GO:0005634), Biological Process: protein complex assembly (GO:0006461)	3	4	0.84375
		IPR025662	Sigma-54 interaction domain, ATP-binding site 1		3	4	0.84375
	Si035047m|pacid:19683339	IPR004738	Phosphate permease	Molecular Function: inorganic phosphate transmembrane transporter activity (GO:0005315), Biological Process: phosphate ion transport (GO:0006817), Cellular Component: integral to membrane (GO:0016021)	2.5	4	0.761044
		IPR005828	General substrate transporter	Cellular Component: integral to membrane (GO:0016021), Molecular Function: transmembrane transporter activity (GO:0022857), Biological Process: transmembrane transport (GO:0055085)	2.5	4	0.761044
		IPR016196	Major facilitator superfamily domain, general substrate transporter		2.5	4	0.761044
		IPR020846	Major facilitator superfamily domain		2.5	4	0.761044
sit-miR399c	Si021179m|pacid:19700076	IPR000608	Ubiquitin-conjugating enzyme, E2	Molecular Function: acid-amino acid ligase activity (GO:0016881)	0.5	0.5	0.957111
		IPR000608	Ubiquitin-conjugating enzyme, E2	Molecular Function: acid-amino acid ligase activity (GO:0016881)	0.5	0.5	0.983759
		IPR000608	Ubiquitin-conjugating enzyme, E2	Molecular Function: acid-amino acid ligase activity (GO:0016881)	0.5	0.5	0.984163
		IPR000608	Ubiquitin-conjugating enzyme, E2	Molecular Function: acid-amino acid ligase activity (GO:0016881)	1	1	0.965438
		IPR000608	Ubiquitin-conjugating enzyme, E2	Molecular Function: acid-amino acid ligase activity (GO:0016881)	2.5	3.5	0.862559
		IPR016135	Ubiquitin-conjugating enzyme/RWD-like		0.5	0.5	0.957111
		IPR016135	Ubiquitin-conjugating enzyme/RWD-like		0.5	0.5	0.983759
		IPR016135	Ubiquitin-conjugating enzyme/RWD-like		0.5	0.5	0.984163
		IPR016135	Ubiquitin-conjugating enzyme/RWD-like		1	1	0.965438
		IPR016135	Ubiquitin-conjugating enzyme/RWD-like		2.5	3.5	0.862559
	Si021181m|pacid:19700077	IPR000608	Ubiquitin-conjugating enzyme, E2	Molecular Function: acid-amino acid ligase activity (GO:0016881)	0.5	0.5	0.957111
		IPR000608	Ubiquitin-conjugating enzyme, E2	Molecular Function: acid-amino acid ligase activity (GO:0016881)	0.5	0.5	0.983759
		IPR000608	Ubiquitin-conjugating enzyme, E2	Molecular Function: acid-amino acid ligase activity (GO:0016881)	0.5	0.5	0.984163
		IPR000608	Ubiquitin-conjugating enzyme, E2	Molecular Function: acid-amino acid ligase activity (GO:0016881)	1	1	0.965438
		IPR000608	Ubiquitin-conjugating enzyme, E2	Molecular Function: acid-amino acid ligase activity (GO:0016881)	2.5	3.5	0.862559
		IPR016135	Ubiquitin-conjugating enzyme/RWD-like		0.5	0.5	0.957111
		IPR016135	Ubiquitin-conjugating enzyme/RWD-like		0.5	0.5	0.983759
		IPR016135	Ubiquitin-conjugating enzyme/RWD-like		0.5	0.5	0.984163
		IPR016135	Ubiquitin-conjugating enzyme/RWD-like		1	1	0.965438
		IPR016135	Ubiquitin-conjugating enzyme/RWD-like		2.5	3.5	0.862559
	Si033824m|pacid:19680888	IPR002035	von Willebrand factor, type A	Molecular Function: protein binding (GO:0005515)	2.5	4	0.78125
		IPR003593	AAA+ ATPase domain	Molecular Function: nucleotide binding (GO:0000166), Molecular Function: nucleoside-triphosphatase activity (GO:0017111)	2.5	4	0.78125
		IPR011704	ATPase, dynein-related, AAA domain	Molecular Function: ATP binding (GO:0005524), Molecular Function: ATPase activity (GO:0016887)	2.5	4	0.78125
		IPR012099	Midasin	Cellular Component: nucleus (GO:0005634), Biological Process: protein complex assembly (GO:0006461)	2.5	4	0.78125
		IPR025662	Sigma-54 interaction domain, ATP-binding site 1		2.5	4	0.78125
	Si039912m|pacid:19682785	IPR001440	Tetratricopeptide TPR-1	Molecular Function: protein binding (GO:0005515)	2.5	4	0.800443
		IPR002110	Ankyrin repeat	Molecular Function: protein binding (GO:0005515)	2.5	4	0.800443
		IPR011990	Tetratricopeptide-like helical	Molecular Function: protein binding (GO:0005515)	2.5	4	0.800443
		IPR013026	Tetratricopeptide repeat-containing domain	Molecular Function: protein binding (GO:0005515)	2.5	4	0.800443
		IPR019734	Tetratricopeptide repeat	Molecular Function: protein binding (GO:0005515)	2.5	4	0.800443
		IPR020683	Ankyrin repeat-containing domain		2.5	4	0.800443
sit-miR529a	Si001804m|pacid:19677692	IPR004333	Transcription factor, SBP-box	Molecular Function: DNA binding (GO:0003677), Cellular Component: nucleus (GO:0005634)	2.5	2.5	0.852113
	Si006471m|pacid:19705892	IPR004333	Transcription factor, SBP-box	Molecular Function: DNA binding (GO:0003677), Cellular Component: nucleus (GO:0005634)	2.5	2.5	0.813417
	Si006472m|pacid:19705891	IPR004333	Transcription factor, SBP-box	Molecular Function: DNA binding (GO:0003677), Cellular Component: nucleus (GO:0005634)	2.5	2.5	0.813417
	Si010262m|pacid:19696600	IPR004333	Transcription factor, SBP-box	Molecular Function: DNA binding (GO:0003677), Cellular Component: nucleus (GO:0005634)	3	3	0.833333
	Si013747m|pacid:19692046	IPR004333	Transcription factor, SBP-box	Molecular Function: DNA binding (GO:0003677), Cellular Component: nucleus (GO:0005634)	2	2	0.862791
	Si013870m|pacid:19691313	IPR004333	Transcription factor, SBP-box	Molecular Function: DNA binding (GO:0003677), Cellular Component: nucleus (GO:0005634)	1.5	1.5	0.900452
	Si030195m|pacid:19713916	IPR004333	Transcription factor, SBP-box	Molecular Function: DNA binding (GO:0003677), Cellular Component: nucleus (GO:0005634)	1.5	1.5	0.884444
sit-miR529b	Si000748m|pacid:19677829	IPR011701	Major facilitator superfamily	Cellular Component: integral to membrane (GO:0016021), Biological Process: transmembrane transport (GO:0055085)	2	2.5	0.811175
		IPR016196	Major facilitator superfamily domain, general substrate transporter		2	2.5	0.811175
		IPR020846	Major facilitator superfamily domain		2	2.5	0.811175
sit-miR535	Si000901m|pacid:19674427	IPR003111	Peptidase S16, lon N-terminal	Molecular Function: ATP-dependent peptidase activity (GO:0004176), Biological Process: proteolysis (GO:0006508)	2.5	3.5	0.817284
		IPR015947	PUA-like domain		2.5	3.5	0.817284
	Si001353m|pacid:19674428	IPR003111	Peptidase S16, lon N-terminal	Molecular Function: ATP-dependent peptidase activity (GO:0004176), Biological Process: proteolysis (GO:0006508)	2.5	3.5	0.817284
		IPR015947	PUA-like domain		2.5	3.5	0.817284
	Si013694m|pacid:19691644	IPR000109	Proton-dependent oligopeptide transporter family	Molecular Function: transporter activity (GO:0005215), Biological Process: transport (GO:0006810), Cellular Component: membrane (GO:0016020)	3	4	0.85989
		IPR016196	Major facilitator superfamily domain, general substrate transporter		3	4	0.85989
	Si019454m|pacid:19686794	IPR021319	Protein of unknown function DUF2921		2.5	4	0.808756
	Si023324m|pacid:19698196	IPR009500	Protein of unknown function DUF1118		2.5	3	0.806295
	Si025356m|pacid:19697896	IPR000719	Protein kinase, catalytic domain	Molecular Function: protein kinase activity (GO:0004672), Molecular Function: ATP binding (GO:0005524), Biological Process: protein phosphorylation (GO:0006468)	2.5	4	0.814815
		IPR001245	Serine-threonine/tyrosine-protein kinase catalytic domain	Molecular Function: protein kinase activity (GO:0004672), Biological Process: protein phosphorylation (GO:0006468)	2.5	4	0.814815
		IPR002290	Serine/threonine- / dual-specificity protein kinase, catalytic domain	Molecular Function: protein kinase activity (GO:0004672), Molecular Function: ATP binding (GO:0005524), Biological Process: protein phosphorylation (GO:0006468)	2.5	4	0.814815
		IPR008271	Serine/threonine-protein kinase, active site	Molecular Function: protein serine/threonine kinase activity (GO:0004674), Biological Process: protein phosphorylation (GO:0006468)	2.5	4	0.814815
		IPR011009	Protein kinase-like domain	Molecular Function: transferase activity, transferring phosphorus-containing groups (GO:0016772)	2.5	4	0.814815
		IPR017441	Protein kinase, ATP binding site	Molecular Function: ATP binding (GO:0005524)	2.5	4	0.814815
		IPR020635	Tyrosine-protein kinase, catalytic domain	Molecular Function: protein tyrosine kinase activity (GO:0004713), Biological Process: protein phosphorylation (GO:0006468)	2.5	4	0.814815
		IPR024788	Malectin-like carbohydrate-binding domain		2.5	4	0.814815
	Si035805m|pacid:19680334	IPR002885	Pentatricopeptide repeat		2	3.5	0.842105
sit-miR827	Si009522m|pacid:19695696	IPR004331	SPX, N-terminal		1	2	0.886179
		IPR011701	Major facilitator superfamily	Cellular Component: integral to membrane (GO:0016021), Biological Process: transmembrane transport (GO:0055085)	1	2	0.886179
		IPR016196	Major facilitator superfamily domain, general substrate transporter		1	2	0.886179
	Si009523m|pacid:19695695	IPR004331	SPX, N-terminal		1	2	0.886179
		IPR011701	Major facilitator superfamily	Cellular Component: integral to membrane (GO:0016021), Biological Process: transmembrane transport (GO:0055085)	1	2	0.886179
		IPR016196	Major facilitator superfamily domain, general substrate transporter		1	2	0.886179
	Si009706m|pacid:19695697	IPR004331	SPX, N-terminal		1	2	0.886179
		IPR011701	Major facilitator superfamily	Cellular Component: integral to membrane (GO:0016021), Biological Process: transmembrane transport (GO:0055085)	1	2	0.886179
		IPR016196	Major facilitator superfamily domain, general substrate transporter		1	2	0.886179
		IPR020846	Major facilitator superfamily domain		1	2	0.886179
	Si009851m|pacid:19695698	IPR004331	SPX, N-terminal		1	2	0.886179
		IPR011701	Major facilitator superfamily	Cellular Component: integral to membrane (GO:0016021), Biological Process: transmembrane transport (GO:0055085)	1	2	0.886179
		IPR016196	Major facilitator superfamily domain, general substrate transporter		1	2	0.886179
	Si010235m|pacid:19693885	IPR006095	Glutamate/phenylalanine/leucine/valine dehydrogenase	Biological Process: cellular amino acid metabolic process (GO:0006520), Molecular Function: oxidoreductase activity (GO:0016491), Biological Process: oxidation-reduction process (GO:0055114)	3	4	0.827586
		IPR006096	Glutamate/phenylalanine/leucine/valine dehydrogenase, C-terminal	Biological Process: cellular amino acid metabolic process (GO:0006520), Molecular Function: oxidoreductase activity (GO:0016491), Biological Process: oxidation-reduction process (GO:0055114)	3	4	0.827586
		IPR006097	Glutamate/phenylalanine/leucine/valine dehydrogenase, dimerisation domain	Biological Process: cellular amino acid metabolic process (GO:0006520), Molecular Function: oxidoreductase activity (GO:0016491), Biological Process: oxidation-reduction process (GO:0055114)	3	4	0.827586
		IPR014362	Glutamate dehydrogenase	Molecular Function: oxidoreductase activity, acting on the CH-NH2 group of donors, NAD or NADP as acceptor (GO:0016639), Biological Process: oxidation-reduction process (GO:0055114)	3	4	0.827586
		IPR016040	NAD(P)-binding domain	Molecular Function: nucleotide binding (GO:0000166)	3	4	0.827586
	Si010397m|pacid:19693886	IPR006095	Glutamate/phenylalanine/leucine/valine dehydrogenase	Biological Process: cellular amino acid metabolic process (GO:0006520), Molecular Function: oxidoreductase activity (GO:0016491), Biological Process: oxidation-reduction process (GO:0055114)	3	4	0.827586
		IPR006096	Glutamate/phenylalanine/leucine/valine dehydrogenase, C-terminal	Biological Process: cellular amino acid metabolic process (GO:0006520), Molecular Function: oxidoreductase activity (GO:0016491), Biological Process: oxidation-reduction process (GO:0055114)	3	4	0.827586
		IPR006097	Glutamate/phenylalanine/leucine/valine dehydrogenase, dimerisation domain	Biological Process: cellular amino acid metabolic process (GO:0006520), Molecular Function: oxidoreductase activity (GO:0016491), Biological Process: oxidation-reduction process (GO:0055114)	3	4	0.827586
		IPR014362	Glutamate dehydrogenase	Molecular Function: oxidoreductase activity, acting on the CH-NH2 group of donors, NAD or NADP as acceptor (GO:0016639), Biological Process: oxidation-reduction process (GO:0055114)	3	4	0.827586
		IPR016040	NAD(P)-binding domain	Molecular Function: nucleotide binding (GO:0000166)	3	4	0.827586
	Si010692m|pacid:19693887	IPR006095	Glutamate/phenylalanine/leucine/valine dehydrogenase	Biological Process: cellular amino acid metabolic process (GO:0006520), Molecular Function: oxidoreductase activity (GO:0016491), Biological Process: oxidation-reduction process (GO:0055114)	3	4	0.827586
		IPR006096	Glutamate/phenylalanine/leucine/valine dehydrogenase, C-terminal	Biological Process: cellular amino acid metabolic process (GO:0006520), Molecular Function: oxidoreductase activity (GO:0016491), Biological Process: oxidation-reduction process (GO:0055114)	3	4	0.827586
		IPR006097	Glutamate/phenylalanine/leucine/valine dehydrogenase, dimerisation domain	Biological Process: cellular amino acid metabolic process (GO:0006520), Molecular Function: oxidoreductase activity (GO:0016491), Biological Process: oxidation-reduction process (GO:0055114)	3	4	0.827586
		IPR016040	NAD(P)-binding domain	Molecular Function: nucleotide binding (GO:0000166)	3	4	0.827586
	Si010721m|pacid:19693888	IPR006095	Glutamate/phenylalanine/leucine/valine dehydrogenase	Biological Process: cellular amino acid metabolic process (GO:0006520), Molecular Function: oxidoreductase activity (GO:0016491), Biological Process: oxidation-reduction process (GO:0055114)	3	4	0.827586
		IPR006096	Glutamate/phenylalanine/leucine/valine dehydrogenase, C-terminal	Biological Process: cellular amino acid metabolic process (GO:0006520), Molecular Function: oxidoreductase activity (GO:0016491), Biological Process: oxidation-reduction process (GO:0055114)	3	4	0.827586
		IPR006097	Glutamate/phenylalanine/leucine/valine dehydrogenase, dimerisation domain	Biological Process: cellular amino acid metabolic process (GO:0006520), Molecular Function: oxidoreductase activity (GO:0016491), Biological Process: oxidation-reduction process (GO:0055114)	3	4	0.827586
		IPR016040	NAD(P)-binding domain	Molecular Function: nucleotide binding (GO:0000166)	3	4	0.827586
	Si016510m|pacid:19689424	IPR004331	SPX, N-terminal		2	2	0.846939
		IPR011701	Major facilitator superfamily	Cellular Component: integral to membrane (GO:0016021), Biological Process: transmembrane transport (GO:0055085)	2	2	0.846939
		IPR016196	Major facilitator superfamily domain, general substrate transporter		2	2	0.846939
	Si016511m|pacid:19689423	IPR004331	SPX, N-terminal		2	2	0.846939
		IPR011701	Major facilitator superfamily	Cellular Component: integral to membrane (GO:0016021), Biological Process: transmembrane transport (GO:0055085)	2	2	0.846939
		IPR016196	Major facilitator superfamily domain, general substrate transporter		2	2	0.846939
