# Supplementary material for: Genome-wide characterization of microRNA in foxtail millet (Setaria italica)
Source: BMC Plant Biol. 2013 Dec 13;13:212. doi: 10.1186/1471-2229-13-212 (PMC3878754; doi:10.1186/1471-2229-13-212)
Supplement: Additional file 9 — Syntenic sites harboring MIR genes in foxtail millet and sorghum. [file 1471-2229-13-212-S9.xlsx]

## Sheet: out_for_sy
Additional file 9: Syntenic sites harboring MIR genes in foxtail millet and sorghum
	Sorghum				Foxtail Millet
Syntenic Site	miRNA precursor	chr	Start	End	miRNA precursor	chr	Start	End	Evalue	score
1	sbi-MIR156e	10	55009872	55009994	nov-sit-miR105	1	5902085	5902184	1e-08	116
2	sbi-MIR156e	10	55009872	55009994	nov-sit-miR92	4	31435226	31435321	3e-46	89
3	sbi-MIR160b	10	56834481	56834562	miR160-2	4	38135878	38135992	7e-38	1385
4	sbi-MIR167c	10	56170660	56170790	miR167d-3	4	38545947	38546063	1e-14	263
5	sbi-MIR171g	10	54088668	54088744	miR171a-1	1	5452816	5452922	2e-07	350
6	sbi-MIR171g	10	54088668	54088744	miR171a-2	4	32408009	32408092	7e-28	2840
7	sbi-MIR399d	10	1544093	1544297	nov-sit-miR101	4	1257675	1257914	1e-10	4961
8	sbi-MIR399h	10	48050465	48050596	nov-sit-miR123	1	2112515	2112618	2e-07	91
9	sbi-MIR399h	10	48050465	48050596	nov-sit-miR89	4	28918543	28918646	1e-39	553
10	sbi-MIR164c	1	61593529	61593681	miR164c	9	48855952	48856081	3e-16	15479
11	sbi-MIR166a	1	17295171	17295278	nov-sit-miR58-2	9	13545182	13545297	2e-13	2500
12	sbi-MIR166b	1	7426521	7426592	nov-sit-miR60	9	5936510	5936591	1e-07	28805
13	sbi-MIR166c	1	69265260	69265353	nov-sit-miR05	9	55492999	55493099	8e-16	22616
14	sbi-MIR166j	1	72676204	72676311	nov-sit-miR58-2	9	13545182	13545297	8e-07	149
15	sbi-MIR166j	1	72676204	72676311	nov-sit-miR58-3	9	58186865	58186966	2e-07	36092
16	sbi-MIR167a	1	4354681	4354776	miR167a-2	9	3268740	3268857	2e-20	15616
17	sbi-MIR167b	1	7272352	7272549	miR167a-3	9	5818380	5818517	4e-06	28225
18	sbi-MIR169o	1	1029814	1029916	miR169e	9	525965	526098	2e-23	3669
19	sbi-MIR171a	1	7845711	7845871	miR171b-3	9	6333270	6333382	1e-08	30913
20	sbi-MIR171d	1	71039535	71039687	miR171b-4	9	39738510	39738679	2e-08	33
21	sbi-MIR171h	1	15608735	15608815	nov-sit-miR14	9	12536690	12536773	3e-30	54029
22	sbi-MIR171i	1	52558149	52558238	miR171b-4	9	39738510	39738679	3e-10	1236
23	sbi-MIR390	1	2870994	2871172	miR390	9	2055351	2055507	2e-17	10095
24	sbi-MIR1432	2	71755920	71756103	nov-sit-miR52	2	44178217	44178323	1e-11	38115
25	sbi-MIR156f	2	59375957	59376084	nov-sit-miR103	2	30830622	30830780	5e-15	8147
26	sbi-MIR166e	2	61439831	61439981	miR166d	2	32841475	32841597	2e-17	13773
27	sbi-MIR169f	2	64603670	64603817	miR169c-1	6	34001002	34001115	5e-11	3171
28	sbi-MIR171c	2	17125729	17125837	nov-sit-miR49	2	14123126	14123223	9e-31	535
29	sbi-MIR172d	2	22209593	22209680	miR172a	2	16042835	16042948	1e-11	1397
30	sbi-MIR156b	3	3473048	3473131	miR156d-2	5	11532047	11532175	1e-36	5767
31	sbi-MIR156c	3	3473369	3473463	miR156b-3	5	11531652	11531787	1e-30	5797
32	sbi-MIR159b	3	1225082	1225334	nov-sit-miR155	5	2004016	2004199	1e-59	988
33	sbi-MIR167g	3	64088364	64088486	miR167d-4	5	38247042	38247188	1e-12	23715
34	sbi-MIR169a	3	10825168	10825258	nov-sit-miR31	5	4967715	4967884	5e-06	26508
35	sbi-MIR172b	3	74241513	74241682	miR172b	5	47103376	47103490	1e-08	67275
36	sbi-MIR319a	3	1240163	1240411	nov-sit-miR149	5	2015280	2015460	1e-89	1035
37	sbi-MIR319b	3	58360214	58360392	nov-sit-miR148	5	31415155	31415332	5e-49	10252
38	sbi-MIR399a	3	61886666	61886801	miR399a-2	3	12484688	12484827	7e-11	2498
39	sbi-MIR156a	4	5373547	5373630	nov-sit-miR105	1	5902085	5902184	1e-17	14001
40	sbi-MIR156a	4	5373547	5373630	nov-sit-miR16	4	31435226	31435321	1e-05	522
41	sbi-MIR156g	4	55586941	55587029	nov-sit-miR117	7	24139219	24139304	2e-19	670
42	sbi-MIR160a	4	4236169	4236252	miR160-1	1	6979236	6979323	2e-25	10011
43	sbi-MIR160a	4	4236169	4236252	miR160-2	4	38135878	38135992	1e-11	562
44	sbi-MIR164b	4	64881672	64881782	nov-sit-miR41	1	39787243	39787366	2e-13	5677
45	sbi-MIR166d	4	63283312	63283398	miR166b-1	1	32901690	32901781	4e-08	24873
46	sbi-MIR169j	4	58034693	58034815	miR169a	1	37871062	37871232	5e-06	3543
47	sbi-MIR171f	4	62099903	62100021	nov-sit-miR50	1	34236036	34236155	6e-14	19808
48	sbi-MIR171j	4	5853293	5853400	miR171a-1	1	5452816	5452922	1e-08	15339
49	sbi-MIR394b	4	62277173	62277249	miR394	1	33992647	33992807	1e-06	20516
50	sbi-MIR397	4	4027097	4027187	miR397	1	7165835	7165922	2e-06	9211
51	sbi-MIR399b	4	9842715	9842835	nov-sit-miR123	1	2112515	2112618	1e-05	9
52	sbi-MIR399b	4	9842715	9842835	nov-sit-miR55	1	2110030	2110139	8e-13	1706
53	sbi-MIR169i	5	17050323	17050491	nov-sit-miR77-2	8	12119148	12119323	6e-15	257
54	sbi-MIR156h	6	50885046	50885139	nov-sit-miR117	7	24139219	24139304	5e-29	12665
55	sbi-MIR169k	6	56718764	56718860	miR169d-3	7	29380888	29381051	1e-06	36912
56	sbi-MIR171e	6	54609030	54609153	nov-sit-miR50	1	34236036	34236155	9e-13	3793
57	sbi-MIR171k	6	57730663	57730749	miR171b-1	6	2734909	2735007	4e-08	21
58	sbi-MIR171k	6	57730663	57730749	miR171b-2	7	30396919	30397005	1e-35	40917
59	sbi-MIR2118	6	46386311	46386462	miR2118a-2	7	20533867	20533995	3e-37	1660
60	sbi-MIR395a	6	58760409	58760558	nov-sit-miR114	7	31237340	31237471	3e-13	45340
61	sbi-MIR399i	6	55042923	55043043	miR399b-2	7	27788226	27788334	3e-15	28726
62	sbi-MIR160c	7	2730531	2730613	miR160-3	6	6639843	6639941	3e-12	3020
63	sbi-MIR169n	7	61071181	61071273	miR169c-1	6	34001002	34001115	1e-05	3740
64	sbi-MIR171b	7	7609099	7609230	miR171b-1	6	2734909	2735007	7e-16	1276
65	sbi-MIR171b	7	7609099	7609230	miR171b-2	7	30396919	30397005	1e-07	156
66	sbi-MIR166k	8	39559277	39559379	miR166c	3	46534323	46534451	4e-06	95
67	sbi-MIR167i	8	51952391	51952522	miR167a-1	3	48338912	48339043	4e-18	2664
68	sbi-MIR169q	8	12306909	12307012	nov-sit-miR32	3	6178532	6178706	5e-09	235
69	sbi-MIR399c	9	55682225	55682354	miR399a-2	3	12484688	12484827	4e-09	12686
